# Supplementary material for: 1,4-Bis[2-(2-pyrid­yl)-1H-imidazol-1-yl]butane
Source: Acta Crystallogr Sect E Struct Rep Online. 2008 Nov 13;64(Pt 12):o2360. doi: 10.1107/S1600536808036775 (PMC2959796; doi:10.1107/S1600536808036775)
Supplement: Supplementary file 1 [file e-64-o2360-sup1.cif]

##############################################################################
###                                                                        ###
###        Electronic paper (Acta Crystallographica Section E)             ###
###                                                                        ###
##############################################################################
#                                                                            #
# This CIF contains the data in a paper accepted for publication in Acta     #
# Crystallographica Section E. It conforms to the requirements of Notes      #
# for Authors for Section E, and has been peer reviewed under the auspices   #
# of the IUCr Commission on Journals.                                        #
#                                                                            #
# Full details of the Crystallographic Information File format               #
# are given in the paper "The Crystallographic Information File (CIF):       #
# a New Standard Archive File for Crystallography" by S. R. Hall, F. H.      #
# Allen and I. D. Brown [Acta Cryst. (1991), A47, 655-685].                  #
#                                                                            #
# The current version of the core CIF dictionary is obtainable from          #
# ftp://ftp.iucr.org/pub/cif_core.dic. The current version number is 2.4.    #
#                                                                            #
# Software is freely available for graphical display of the structure(s) in  #
# this CIF.  For information consult the CIF home page http://www.iucr.org/  #
# cif/home.html                                                              #
#                                                                            #
# This file may be used for bona fide research purposes within the           #
# scientific community so long as proper attribution is given to the journal # 
# article from which it was obtained.                                        #
#                                                                            #
##############################################################################
                                             
data_global
_audit_creation_method     'SHELXL97'
_journal_date_recd_electronic     2008-09-22
_journal_date_accepted     2008-11-08
_journal_name_full     'Acta Crystallographica, Section E'
_journal_year     2008
_journal_volume     64
_journal_issue     12
_journal_page_first     o2360
_journal_page_last     o2360
_journal_paper_category     QO
_journal_coeditor_code     WK2095
_publ_contact_author_name     'Shun-Li Li'
_publ_contact_author_address
;
Department of Chemistry
Northeast Normal University
Changchun 130024
People's Republic of China
;
_publ_contact_author_email     lishunli@yahoo.cn
_publ_contact_author_fax     ?
_publ_contact_author_phone     +86-431-85098620
_publ_section_title
;
1,4-Bis[2-(2-pyridyl)-1<i>H</i>-imidazol-1-yl]butane
;
loop_
    _publ_author_name
    _publ_author_footnote
    _publ_author_address
    'Ke Tan' .
;
Biological Scientific and Technical College
Changchun University
Changchun 130022
People's Republic of China
;
    'Shun-Li Li' .
;
Department of Chemistry
Northeast Normal University
Changchun 130024
People's Republic of China
;
_publ_section_synopsis     .
data_I
_audit_creation_method     SHELXL-97
_chemical_name_systematic
;
1,4-Bis[2-(2-pyridyl)-1<i>H</i>-imidazol-1-yl]butane
;
_chemical_name_common     ?
_chemical_formula_moiety     'C20 H20 N6'
_chemical_formula_sum     'C20 H20 N6'
_chemical_formula_iupac     'C20 H20 N6'
_chemical_formula_weight     344.42
_chemical_melting_point     ?
_symmetry_cell_setting     Monoclinic
_symmetry_space_group_name_H-M     'P 21/c'
_symmetry_space_group_name_Hall     '-P 2ybc'
loop_
    _symmetry_equiv_pos_as_xyz
    'x, y, z'
    '-x, y+1/2, -z+1/2'
    '-x, -y, -z'
    'x, -y-1/2, z-1/2'
_cell_length_a     11.0426(10)
_cell_length_b     13.4510(12)
_cell_length_c     12.7081(11)
_cell_angle_alpha     90.00
_cell_angle_beta     111.213(2)
_cell_angle_gamma     90.00
_cell_volume     1759.7(3)
_cell_formula_units_Z     4
_cell_measurement_reflns_used     795
_cell_measurement_theta_min     1.98
_cell_measurement_theta_max     28.27
_cell_measurement_temperature     293(2)
_exptl_crystal_description     block
_exptl_crystal_colour     colorless
_exptl_crystal_size_max     0.43
_exptl_crystal_size_mid     0.39
_exptl_crystal_size_min     0.36
_exptl_crystal_density_diffrn     1.300
_exptl_crystal_density_meas     ?
_exptl_crystal_density_method     'not measured'
_exptl_crystal_F_000     728
_exptl_absorpt_coefficient_mu     0.082
_exptl_absorpt_correction_type     'multi-scan'
_exptl_absorpt_process_details     '(SADABS; Sheldrick, 1996)'
_exptl_absorpt_correction_T_min     0.938
_exptl_absorpt_correction_T_max     0.966
_exptl_special_details
;
;
_diffrn_ambient_temperature     293(2)
_diffrn_radiation_type     MoK\a
_diffrn_radiation_wavelength     0.71073
_diffrn_radiation_source     'fine-focus sealed tube'
_diffrn_radiation_monochromator     graphite
_diffrn_measurement_device_type     'Bruker SMART APEX CCD area-detector'
_diffrn_measurement_method     \w
_diffrn_detector_area_resol_mean     ?
_diffrn_reflns_number     10708
_diffrn_reflns_av_R_equivalents     0.0309
_diffrn_reflns_av_sigmaI/netI     0.1021
_diffrn_reflns_theta_min     1.98
_diffrn_reflns_theta_max     28.27
_diffrn_reflns_theta_full     25.00
_diffrn_measured_fraction_theta_max     0.949
_diffrn_measured_fraction_theta_full     0.998
_diffrn_reflns_limit_h_min     -14
_diffrn_reflns_limit_h_max     7
_diffrn_reflns_limit_k_min     -17
_diffrn_reflns_limit_k_max     17
_diffrn_reflns_limit_l_min     -14
_diffrn_reflns_limit_l_max     16
_diffrn_standards_number     0
_diffrn_standards_interval_count     ?
_diffrn_standards_interval_time     ?
_diffrn_standards_decay_%     ?
_refine_special_details
;
Refinement of <i>F</i>^2^ against ALL reflections. The weighted <i>R</i>-factor
<i>wR</i> and goodness of fit <i>S</i> are based on <i>F</i>^2^, conventional
<i>R</i>-factors <i>R</i> are based on <i>F</i>, with <i>F</i> set to zero for
negative <i>F</i>^2^. The threshold expression of <i>F</i>^2^ >
\s(<i>F</i>^2^) is used only for calculating <i>R</i>-factors(gt) <i>etc</i>.
and is not relevant to the choice of reflections for refinement.
<i>R</i>-factors based on <i>F</i>^2^ are statistically about twice as large
as those based on <i>F</i>, and <i>R</i>- factors based on ALL data will be
even larger.
;
_reflns_number_total     4139
_reflns_number_gt     1705
_reflns_threshold_expression     I>2\s(I)
_refine_ls_structure_factor_coef     Fsqd
_refine_ls_matrix_type     full
_refine_ls_R_factor_all     0.1032
_refine_ls_R_factor_gt     0.0525
_refine_ls_wR_factor_gt     0.1202
_refine_ls_wR_factor_ref     0.1252
_refine_ls_goodness_of_fit_ref     1.033
_refine_ls_restrained_S_all     1.080
_refine_ls_number_reflns     4139
_refine_ls_number_parameters     215
_refine_ls_number_restraints     1
_refine_ls_hydrogen_treatment     constr
_refine_ls_weighting_scheme     calc
_refine_ls_weighting_details
                   'calc w=1/[\s^2^(Fo^2^)+(0.04P)^2^] where P=(Fo^2^+2Fc^2^)/3'
_atom_sites_solution_hydrogens     geom
_atom_sites_solution_primary     direct
_atom_sites_solution_secondary     difmap
_refine_ls_shift/su_max     0.000
_refine_ls_shift/su_mean     0.000
_refine_diff_density_max     0.485
_refine_diff_density_min     -0.475
_refine_ls_extinction_method     none
_refine_ls_extinction_coef     ?
loop_
    _atom_type_symbol
    _atom_type_description
    _atom_type_scat_dispersion_real
    _atom_type_scat_dispersion_imag
    _atom_type_scat_source
    'C' 'C' 0.0033 0.0016
                         'International Tables Vol C Tables 4.2.6.8 and 6.1.1.4'
    'H' 'H' 0.0000 0.0000
                         'International Tables Vol C Tables 4.2.6.8 and 6.1.1.4'
    'N' 'N' 0.0061 0.0033
                         'International Tables Vol C Tables 4.2.6.8 and 6.1.1.4'
_computing_data_collection     'SMART (Bruker, 1997)'
_computing_cell_refinement     'SMART (Bruker, 1997)'
_computing_data_reduction     'SAINT (Bruker, 1999)'
_computing_structure_solution     'SHELXS97 (Sheldrick, 2008)'
_computing_structure_refinement     'SHELXL97 (Sheldrick, 2008)'
_computing_molecular_graphics     'SHELXTL-Plus (Sheldrick, 2008)'
_computing_publication_material     'SHELXL97 (Sheldrick, 2008)'
loop_
    _atom_site_type_symbol
    _atom_site_label
    _atom_site_fract_x
    _atom_site_fract_y
    _atom_site_fract_z
    _atom_site_U_iso_or_equiv
    _atom_site_adp_type
    _atom_site_calc_flag
    _atom_site_refinement_flags
    _atom_site_occupancy
    _atom_site_disorder_assembly
    _atom_site_disorder_group
    N N1 0.34332(12) 0.07519(9) 0.63433(12) 0.0497(5) Uani d G 1 . .
    C C1 0.39593(14) 0.06046(10) 0.75039(11) 0.0417(6) Uani d GD 1 . .
    C C2 0.46903(15) -0.02419(12) 0.79408(9) 0.0518(7) Uani d G 1 . .
    H H2 0.5042 -0.0341 0.8717 0.062 Uiso calc R 1 . .
    C C3 0.48952(15) -0.09411(9) 0.72171(14) 0.0624(8) Uani d G 1 . .
    H H3 0.5384 -0.1508 0.7509 0.075 Uiso calc R 1 . .
    C C4 0.43691(16) -0.07938(11) 0.60565(13) 0.0589(7) Uani d G 1 . .
    H H4 0.4506 -0.1262 0.5572 0.071 Uiso calc R 1 . .
    C C5 0.36382(15) 0.00527(12) 0.56196(8) 0.0590(7) Uani d G 1 . .
    H H5 0.3286 0.0151 0.4843 0.071 Uiso calc R 1 . .
    C C6 0.37230(15) 0.13348(10) 0.81951(12) 0.0395(6) Uani d GD 1 . .
    N N3 0.43588(14) 0.13294(11) 0.93287(12) 0.0502(5) Uani d G 1 . .
    C C7 0.39003(16) 0.20944(13) 0.97707(11) 0.0534(7) Uani d G 1 . .
    H H7 0.4169 0.2262 1.0531 0.064 Uiso calc R 1 . .
    C C8 0.29810(15) 0.25725(11) 0.89103(13) 0.0488(6) Uani d G 1 . .
    H H8 0.2508 0.3126 0.8976 0.059 Uiso calc R 1 . .
    N N4 0.28714(14) 0.21030(11) 0.79365(11) 0.0413(5) Uani d G 1 . .
    C C9 -0.1363(2) 0.11723(18) 0.21435(19) 0.0467(6) Uani d . 1 . .
    C C10 -0.1977(3) 0.0643(2) 0.1161(2) 0.0572(7) Uani d . 1 . .
    H H10 -0.2821 0.0804 0.0697 0.069 Uiso calc R 1 . .
    C C11 -0.1323(3) -0.0127(2) 0.0876(2) 0.0694(8) Uani d . 1 . .
    H H11 -0.1715 -0.0488 0.0215 0.083 Uiso calc R 1 . .
    C C12 -0.0090(3) -0.03454(19) 0.1584(2) 0.0656(8) Uani d . 1 . .
    H H12 0.0381 -0.0852 0.1411 0.079 Uiso calc R 1 . .
    C C13 0.0436(3) 0.0197(2) 0.2550(2) 0.0633(7) Uani d . 1 . .
    H H13 0.1268 0.0030 0.3036 0.076 Uiso calc R 1 . .
    C C14 -0.2034(2) 0.20182(19) 0.24123(19) 0.0474(6) Uani d . 1 . .
    C C15 -0.2823(2) 0.3070(2) 0.3309(2) 0.0606(7) Uani d . 1 . .
    H H15 -0.3017 0.3407 0.3868 0.073 Uiso calc R 1 . .
    C C16 -0.3281(3) 0.3272(2) 0.2197(2) 0.0679(8) Uani d . 1 . .
    H H16 -0.3850 0.3789 0.1863 0.081 Uiso calc R 1 . .
    C C17 0.2028(2) 0.24607(16) 0.68080(17) 0.0451(6) Uani d . 1 . .
    H H17A 0.2504 0.2412 0.6302 0.054 Uiso calc R 1 . .
    H H17B 0.1837 0.3158 0.6866 0.054 Uiso calc R 1 . .
    C C18 0.0760(2) 0.19055(17) 0.62919(17) 0.0458(6) Uani d . 1 . .
    H H18A 0.0266 0.1950 0.6785 0.055 Uiso calc R 1 . .
    H H18B 0.0932 0.1209 0.6205 0.055 Uiso calc R 1 . .
    C C19 -0.0021(2) 0.23502(17) 0.51472(17) 0.0463(6) Uani d . 1 . .
    H H19A -0.0206 0.3041 0.5247 0.056 Uiso calc R 1 . .
    H H19B 0.0499 0.2332 0.4674 0.056 Uiso calc R 1 . .
    C C20 -0.1283(2) 0.18114(18) 0.45550(17) 0.0521(7) Uani d . 1 . .
    H H20A -0.1103 0.1121 0.4445 0.062 Uiso calc R 1 . .
    H H20B -0.1807 0.1827 0.5025 0.062 Uiso calc R 1 . .
    N N2 -0.0161(2) 0.09507(15) 0.28481(16) 0.0547(6) Uani d . 1 . .
    N N5 -0.20146(18) 0.22651(15) 0.34553(15) 0.0499(5) Uani d . 1 . .
    N N6 -0.2800(2) 0.26188(17) 0.16254(16) 0.0592(6) Uani d . 1 . .
loop_
    _atom_site_aniso_label
    _atom_site_aniso_U_11
    _atom_site_aniso_U_22
    _atom_site_aniso_U_33
    _atom_site_aniso_U_12
    _atom_site_aniso_U_13
    _atom_site_aniso_U_23
    N1 0.0433(12) 0.0591(14) 0.0435(11) 0.0011(11) 0.0120(10) 0.0039(10)
    C1 0.0336(14) 0.0477(16) 0.0433(14) -0.0021(12) 0.0134(11) 0.0033(12)
    C2 0.0542(17) 0.0541(17) 0.0480(15) 0.0130(14) 0.0197(13) 0.0063(13)
    C3 0.0624(19) 0.0572(18) 0.0724(19) 0.0184(15) 0.0300(16) 0.0105(15)
    C4 0.0576(18) 0.0644(19) 0.0600(18) 0.0036(15) 0.0275(15) -0.0020(14)
    C5 0.0577(18) 0.072(2) 0.0489(15) -0.0003(16) 0.0212(14) -0.0070(15)
    C6 0.0390(14) 0.0402(15) 0.0386(14) 0.0023(12) 0.0132(12) -0.0029(11)
    N3 0.0484(13) 0.0572(14) 0.0408(12) 0.0002(11) 0.0113(10) 0.0023(10)
    C7 0.0606(18) 0.0584(17) 0.0407(14) -0.0019(15) 0.0179(14) -0.0079(13)
    C8 0.0547(17) 0.0471(16) 0.0462(15) 0.0000(13) 0.0202(13) -0.0054(13)
    N4 0.0409(12) 0.0417(12) 0.0396(11) 0.0002(10) 0.0122(10) -0.0003(9)
    C9 0.0460(17) 0.0529(17) 0.0424(14) -0.0080(14) 0.0174(14) 0.0021(12)
    C10 0.0557(18) 0.0694(19) 0.0465(16) -0.0118(16) 0.0184(14) -0.0005(14)
    C11 0.084(2) 0.067(2) 0.0632(19) -0.0193(19) 0.0340(19) -0.0153(16)
    C12 0.077(2) 0.0563(19) 0.0702(19) -0.0037(17) 0.0342(18) -0.0105(16)
    C13 0.0542(18) 0.0583(18) 0.0733(19) 0.0057(16) 0.0181(16) -0.0025(15)
    C14 0.0381(15) 0.0605(18) 0.0423(15) -0.0038(14) 0.0128(13) -0.0029(13)
    C15 0.0445(16) 0.077(2) 0.0548(17) 0.0102(16) 0.0115(14) -0.0114(15)
    C16 0.0498(18) 0.081(2) 0.0626(18) 0.0179(16) 0.0081(16) 0.0013(16)
    C17 0.0429(15) 0.0441(15) 0.0433(13) 0.0031(13) 0.0096(12) 0.0067(11)
    C18 0.0421(15) 0.0497(15) 0.0438(14) 0.0013(13) 0.0132(12) 0.0046(11)
    C19 0.0407(14) 0.0539(16) 0.0398(13) 0.0023(13) 0.0091(12) 0.0027(12)
    C20 0.0454(16) 0.0670(18) 0.0435(15) -0.0044(14) 0.0157(13) -0.0002(12)
    N2 0.0478(14) 0.0564(14) 0.0553(13) 0.0004(12) 0.0132(12) -0.0049(11)
    N5 0.0387(12) 0.0689(15) 0.0376(12) 0.0013(11) 0.0085(10) -0.0021(11)
    N6 0.0482(14) 0.0759(17) 0.0483(13) 0.0105(13) 0.0112(12) 0.0039(12)
_geom_special_details
;
All e.s.d.'s (except the e.s.d. in the dihedral angle between two l.s. planes)
are estimated using the full covariance matrix. The cell e.s.d.'s are taken
into account individually in the estimation of e.s.d.'s in distances, angles
and torsion angles; correlations between e.s.d.'s in cell parameters are only
used when they are defined by crystal symmetry. An approximate (isotropic)
treatment of cell e.s.d.'s is used for estimating e.s.d.'s involving l.s.
planes.
;
loop_
    _geom_bond_atom_site_label_1
    _geom_bond_atom_site_label_2
    _geom_bond_site_symmetry_2
    _geom_bond_distance
    _geom_bond_publ_flag
    N1 C1 . 1.3900 ?
    N1 C5 . 1.3900 ?
    C1 C2 . 1.3900 ?
    C1 C6 . 1.40364 ?
    C2 C3 . 1.3900 ?
    C2 H2 . 0.9300 ?
    C3 C4 . 1.3900 ?
    C3 H3 . 0.9300 ?
    C4 C5 . 1.3900 ?
    C4 H4 . 0.9300 ?
    C5 H5 . 0.9300 ?
    C6 N3 . 1.3551 ?
    C6 N4 . 1.3551 ?
    N3 C7 . 1.3551 ?
    C7 C8 . 1.3551 ?
    C7 H7 . 0.9300 ?
    C8 N4 . 1.3551 ?
    C8 H8 . 0.9300 ?
    N4 C17 . 1.480(2) ?
    C9 N2 . 1.338(3) ?
    C9 C10 . 1.383(3) ?
    C9 C14 . 1.464(3) ?
    C10 C11 . 1.385(3) ?
    C10 H10 . 0.9300 ?
    C11 C12 . 1.365(3) ?
    C11 H11 . 0.9300 ?
    C12 C13 . 1.365(3) ?
    C12 H12 . 0.9300 ?
    C13 N2 . 1.337(3) ?
    C13 H13 . 0.9300 ?
    C14 N6 . 1.325(3) ?
    C14 N5 . 1.359(3) ?
    C15 C16 . 1.345(3) ?
    C15 N5 . 1.372(3) ?
    C15 H15 . 0.9300 ?
    C16 N6 . 1.364(3) ?
    C16 H16 . 0.9300 ?
    C17 C18 . 1.511(3) ?
    C17 H17A . 0.9700 ?
    C17 H17B . 0.9700 ?
    C18 C19 . 1.520(3) ?
    C18 H18A . 0.9700 ?
    C18 H18B . 0.9700 ?
    C19 C20 . 1.509(3) ?
    C19 H19A . 0.9700 ?
    C19 H19B . 0.9700 ?
    C20 N5 . 1.470(3) ?
    C20 H20A . 0.9700 ?
    C20 H20B . 0.9700 ?
loop_
    _geom_angle_atom_site_label_1
    _geom_angle_atom_site_label_2
    _geom_angle_atom_site_label_3
    _geom_angle_site_symmetry_1
    _geom_angle_site_symmetry_3
    _geom_angle
    _geom_angle_publ_flag
    C1 N1 C5 . . 120.0 ?
    N1 C1 C2 . . 120.0 ?
    N1 C1 C6 . . 117.60 ?
    C2 C1 C6 . . 122.40 ?
    C1 C2 C3 . . 120.0 ?
    C1 C2 H2 . . 120.0 ?
    C3 C2 H2 . . 120.0 ?
    C4 C3 C2 . . 120.0 ?
    C4 C3 H3 . . 120.0 ?
    C2 C3 H3 . . 120.0 ?
    C3 C4 C5 . . 120.0 ?
    C3 C4 H4 . . 120.0 ?
    C5 C4 H4 . . 120.0 ?
    C4 C5 N1 . . 120.0 ?
    C4 C5 H5 . . 120.0 ?
    N1 C5 H5 . . 120.0 ?
    N3 C6 N4 . . 108.0 ?
    N3 C6 C1 . . 121.29 ?
    N4 C6 C1 . . 130.66 ?
    C6 N3 C7 . . 108.0 ?
    N3 C7 C8 . . 108.0 ?
    N3 C7 H7 . . 126.0 ?
    C8 C7 H7 . . 126.0 ?
    C7 C8 N4 . . 108.0 ?
    C7 C8 H8 . . 126.0 ?
    N4 C8 H8 . . 126.0 ?
    C6 N4 C8 . . 108.0 ?
    C6 N4 C17 . . 128.42(14) ?
    C8 N4 C17 . . 123.39(14) ?
    N2 C9 C10 . . 122.2(2) ?
    N2 C9 C14 . . 118.7(2) ?
    C10 C9 C14 . . 119.1(2) ?
    C9 C10 C11 . . 119.3(3) ?
    C9 C10 H10 . . 120.4 ?
    C11 C10 H10 . . 120.4 ?
    C12 C11 C10 . . 118.6(3) ?
    C12 C11 H11 . . 120.7 ?
    C10 C11 H11 . . 120.7 ?
    C13 C12 C11 . . 118.5(3) ?
    C13 C12 H12 . . 120.8 ?
    C11 C12 H12 . . 120.8 ?
    N2 C13 C12 . . 124.6(2) ?
    N2 C13 H13 . . 117.7 ?
    C12 C13 H13 . . 117.7 ?
    N6 C14 N5 . . 111.6(2) ?
    N6 C14 C9 . . 122.5(2) ?
    N5 C14 C9 . . 125.9(2) ?
    C16 C15 N5 . . 106.3(2) ?
    C16 C15 H15 . . 126.9 ?
    N5 C15 H15 . . 126.9 ?
    C15 C16 N6 . . 111.0(2) ?
    C15 C16 H16 . . 124.5 ?
    N6 C16 H16 . . 124.5 ?
    N4 C17 C18 . . 114.81(17) ?
    N4 C17 H17A . . 108.6 ?
    C18 C17 H17A . . 108.6 ?
    N4 C17 H17B . . 108.6 ?
    C18 C17 H17B . . 108.6 ?
    H17A C17 H17B . . 107.5 ?
    C17 C18 C19 . . 109.66(18) ?
    C17 C18 H18A . . 109.7 ?
    C19 C18 H18A . . 109.7 ?
    C17 C18 H18B . . 109.7 ?
    C19 C18 H18B . . 109.7 ?
    H18A C18 H18B . . 108.2 ?
    C20 C19 C18 . . 112.96(19) ?
    C20 C19 H19A . . 109.0 ?
    C18 C19 H19A . . 109.0 ?
    C20 C19 H19B . . 109.0 ?
    C18 C19 H19B . . 109.0 ?
    H19A C19 H19B . . 107.8 ?
    N5 C20 C19 . . 111.43(19) ?
    N5 C20 H20A . . 109.3 ?
    C19 C20 H20A . . 109.3 ?
    N5 C20 H20B . . 109.3 ?
    C19 C20 H20B . . 109.3 ?
    H20A C20 H20B . . 108.0 ?
    C13 N2 C9 . . 116.8(2) ?
    C14 N5 C15 . . 106.33(19) ?
    C14 N5 C20 . . 129.4(2) ?
    C15 N5 C20 . . 124.2(2) ?
    C14 N6 C16 . . 104.8(2) ?
loop_
    _geom_torsion_atom_site_label_1
    _geom_torsion_atom_site_label_2
    _geom_torsion_atom_site_label_3
    _geom_torsion_atom_site_label_4
    _geom_torsion_site_symmetry_1
    _geom_torsion_site_symmetry_2
    _geom_torsion_site_symmetry_3
    _geom_torsion_site_symmetry_4
    _geom_torsion
    _geom_torsion_publ_flag
    C5 N1 C1 C2 . . . . 0.0 ?
    N1 C1 C2 C3 . . . . 0.0 ?
    C1 C2 C3 C4 . . . . 0.0 ?
    C2 C3 C4 C5 . . . . 0.0 ?
    C3 C4 C5 N1 . . . . 0.0 ?
    C1 N1 C5 C4 . . . . 0.0 ?
    N4 C6 N3 C7 . . . . 0.0 ?
    C6 N3 C7 C8 . . . . 0.0 ?
    N3 C7 C8 N4 . . . . 0.0 ?
    N3 C6 N4 C8 . . . . 0.0 ?
    N3 C6 N4 C17 . . . . 175.07(18) ?
    C1 C6 N4 C17 . . . . -7.4(2) ?
    C7 C8 N4 C6 . . . . 0.0 ?
    C7 C8 N4 C17 . . . . -175.38(17) ?
    N2 C9 C10 C11 . . . . -1.6(3) ?
    C14 C9 C10 C11 . . . . 176.9(2) ?
    C9 C10 C11 C12 . . . . 0.6(4) ?
    C10 C11 C12 C13 . . . . 1.0(4) ?
    C11 C12 C13 N2 . . . . -1.7(4) ?
    N2 C9 C14 N6 . . . . 142.9(2) ?
    C10 C9 C14 N6 . . . . -35.7(3) ?
    N2 C9 C14 N5 . . . . -40.3(3) ?
    C10 C9 C14 N5 . . . . 141.1(2) ?
    N5 C15 C16 N6 . . . . 0.5(3) ?
    C6 N4 C17 C18 . . . . 83.6(2) ?
    C8 N4 C17 C18 . . . . -102.05(19) ?
    N4 C17 C18 C19 . . . . 179.30(18) ?
    C17 C18 C19 C20 . . . . 177.87(19) ?
    C18 C19 C20 N5 . . . . 179.65(19) ?
    C12 C13 N2 C9 . . . . 0.7(4) ?
    C10 C9 N2 C13 . . . . 1.0(3) ?
    C14 C9 N2 C13 . . . . -177.6(2) ?
    N6 C14 N5 C15 . . . . 0.2(3) ?
    C9 C14 N5 C15 . . . . -176.9(2) ?
    N6 C14 N5 C20 . . . . -178.8(2) ?
    C9 C14 N5 C20 . . . . 4.2(4) ?
    C16 C15 N5 C14 . . . . -0.4(3) ?
    C16 C15 N5 C20 . . . . 178.6(2) ?
    C19 C20 N5 C14 . . . . 94.6(3) ?
    C19 C20 N5 C15 . . . . -84.2(3) ?
    N5 C14 N6 C16 . . . . 0.1(3) ?
    C9 C14 N6 C16 . . . . 177.3(2) ?
    C15 C16 N6 C14 . . . . -0.4(3) ?
