# Supplementary material for: 1,4-Bis[2-(2-pyrid­yl)-1H-imidazol-1-yl]butane
Source: Acta Crystallogr Sect E Struct Rep Online. 2008 Nov 13;64(Pt 12):o2360. doi: 10.1107/S1600536808036775 (PMC2959796; doi:10.1107/S1600536808036775)
Supplement: Supplementary file 2 [file e-64-o2360-Isup2.hkl]

#
# h,k,l, Fc-squared, Fo-squared, sigma(Fo-squared) and status flag
#
data_I
_shelx_title ' MM in P2(1)/c'
_shelx_refln_list_code          4
_shelx_F_calc_maximum      248.00
_exptl_crystal_F_000       728.00
_reflns_d_resolution_high  0.7504
 
loop_
 _symmetry_equiv_pos_as_xyz
 'x, y, z'
 '-x, y+1/2, -z+1/2'
 '-x, -y, -z'
 'x, -y-1/2, z-1/2'
 
_cell_length_a    11.0426
_cell_length_b    13.4510
_cell_length_c    12.7081
_cell_angle_alpha  90.000
_cell_angle_beta  111.213
_cell_angle_gamma  90.000
 
_shelx_F_squared_multiplier     1.000
 
loop_
 _refln_index_h
 _refln_index_k
 _refln_index_l
 _refln_F_squared_calc
 _refln_F_squared_meas
 _refln_F_squared_sigma
 _refln_observed_status
   1   0   0       79.88       92.61      4.37 o
   2   0   0       12.42       13.11      3.52 o
   3   0   0     2423.54     2222.46     36.75 o
   4   0   0      338.48      375.07     12.05 o
   5   0   0      721.07      800.16     18.88 o
   6   0   0      833.83      795.03     24.67 o
   7   0   0      245.60      249.40     14.99 o
   8   0   0        0.51        5.06      8.41 o
   9   0   0        6.34        0.18     10.21 o
  10   0   0      314.46      323.42     22.62 o
  11   0   0       62.14       89.69     25.67 o
  12   0   0      177.25      212.64     35.02 o
  13   0   0        8.79        4.67     29.61 o
   1   1   0      311.20      323.93      3.93 o
   2   1   0     5484.37     5039.62     70.05 o
   3   1   0     2635.99     2564.89     20.20 o
   4   1   0      432.64      444.34     10.35 o
   5   1   0       43.38       60.14      5.86 o
   6   1   0      225.48      258.24      9.40 o
   7   1   0      195.67      215.99      9.91 o
   8   1   0        3.18        4.80      6.14 o
   9   1   0       44.21       35.78      8.13 o
  10   1   0       99.08      116.96     13.72 o
  11   1   0       27.32       15.89     12.12 o
  12   1   0       16.13       12.30     18.06 o
  13   1   0        0.21        1.36     19.77 o
   0   2   0     4025.57     3684.93     33.44 o
   1   2   0      790.68      811.35      7.64 o
   2   2   0    18780.22    17618.98    125.22 o
   3   2   0      248.12      260.96      7.15 o
   4   2   0     1474.78     1619.47     18.63 o
   5   2   0      106.71      129.35      7.67 o
   6   2   0      287.11      279.40     11.04 o
   7   2   0      158.45      162.98      9.03 o
   8   2   0      265.97      273.06     12.34 o
   9   2   0       19.62       18.12      7.59 o
  10   2   0      406.43      394.44     20.46 o
  11   2   0       42.90       48.66     13.87 o
  12   2   0       37.22       38.24     15.88 o
  13   2   0        0.00        1.76     21.35 o
   1   3   0        0.73        7.20      1.73 o
   2   3   0      862.43      920.95      9.76 o
   3   3   0       22.08       18.58      2.89 o
   4   3   0       74.42       74.68      5.71 o
   5   3   0      542.46      571.01     13.10 o
   6   3   0      282.04      318.45     11.82 o
   7   3   0       93.13      106.29      8.82 o
   8   3   0       14.10       16.56      6.58 o
   9   3   0        4.29        3.28      8.70 o
  10   3   0        0.56        0.07     10.67 o
  11   3   0       14.21       16.16     12.48 o
  12   3   0        8.98        8.98     14.64 o
  13   3   0        0.12        6.01     31.13 o
   0   4   0     6007.14     5901.19     56.92 o
   1   4   0     1991.59     1861.06     17.53 o
   2   4   0     2890.02     2950.34     18.82 o
   3   4   0      433.33      401.30      9.11 o
   4   4   0     1497.14     1499.58     25.91 o
   5   4   0       36.37       36.32      5.51 o
   6   4   0       43.93       39.10      6.23 o
   7   4   0        2.10        2.16      5.85 o
   8   4   0       33.13       29.69      8.80 o
   9   4   0       59.36       73.56     11.92 o
  10   4   0      198.97      201.11     16.13 o
  11   4   0       26.14       36.38     13.62 o
  12   4   0       46.06       42.95     16.69 o
  13   4   0        0.21       -4.49     21.54 o
   1   5   0      685.75      678.12      9.99 o
   2   5   0        0.79        0.42      2.40 o
   3   5   0        2.05        0.94      2.84 o
   4   5   0     1230.11     1309.46     25.73 o
   5   5   0      732.64      750.39     15.17 o
   6   5   0        0.01        0.10      5.23 o
   7   5   0        9.14        7.62      8.60 o
   8   5   0       51.78       73.07     13.36 o
   9   5   0        4.25        2.07      9.90 o
  10   5   0       52.97       41.88     12.92 o
  11   5   0        4.95        5.46     13.03 o
  12   5   0       42.52       35.23     16.97 o
  13   5   0        8.06        3.70     29.37 o
   0   6   0     1245.10     1299.66     21.03 o
   1   6   0       82.23       90.43      6.22 o
   2   6   0      139.07      132.64      6.08 o
   3   6   0       55.25       53.65      4.60 o
   4   6   0     1166.22     1161.17     15.45 o
   5   6   0      464.28      451.75     18.20 o
   6   6   0       61.86       59.98     10.31 o
   7   6   0       21.42       18.75     10.06 o
   8   6   0        9.98        8.01     11.50 o
   9   6   0       11.65       17.83     10.87 o
  10   6   0      192.07      209.33     18.28 o
  11   6   0        8.58       11.93     14.05 o
  12   6   0        0.43        0.39     20.78 o
   1   7   0       74.72       66.69      5.88 o
   2   7   0      318.30      336.28      9.24 o
   3   7   0      482.50      490.88     10.93 o
   4   7   0      125.14      133.72      9.47 o
   5   7   0      124.21      100.28      8.88 o
   6   7   0       45.19       60.80     10.72 o
   7   7   0       31.66       26.88     11.02 o
   8   7   0      119.88      102.73     15.84 o
   9   7   0       29.03       40.32     14.70 o
  10   7   0        0.29        0.89     12.03 o
  11   7   0        0.20        2.36     17.56 o
  12   7   0        2.49       -1.22     20.21 o
   0   8   0       56.98       47.89      7.00 o
   1   8   0        0.20        1.83      4.50 o
   2   8   0       53.72       54.53      6.57 o
   3   8   0        8.16       12.07      4.40 o
   4   8   0       24.56       24.61      6.79 o
   5   8   0        6.05        6.75      6.52 o
   6   8   0       46.72       41.10     11.64 o
   7   8   0       51.10       62.43     13.30 o
   8   8   0       34.24       29.41     13.28 o
   9   8   0        2.74       -4.14     14.30 o
  10   8   0        6.79        4.08     13.29 o
  11   8   0        3.93        2.28     19.57 o
   1   9   0      293.84      321.86     12.81 o
   2   9   0       32.92       27.18      6.52 o
   3   9   0       17.99       24.23      7.06 o
   4   9   0      121.56      110.25     10.10 o
   5   9   0       27.01       29.66      7.97 o
   6   9   0       54.97       42.78     11.60 o
   7   9   0       33.76       33.56     12.79 o
   8   9   0        3.88        3.52     13.62 o
   9   9   0        0.02        1.30     14.54 o
  10   9   0       61.21       59.00     20.59 o
  11   9   0       22.84       28.84     20.84 o
   0  10   0      176.90      193.50     13.61 o
   1  10   0       50.18       49.55      6.61 o
   2  10   0       54.29       62.34      8.23 o
   3  10   0        6.67        6.32      6.18 o
   4  10   0        4.89        9.25      7.64 o
   5  10   0      102.66       85.63     10.57 o
   6  10   0        1.38        0.84     11.58 o
   7  10   0        4.69       -0.08     12.99 o
   8  10   0       29.00       30.36     15.29 o
   9  10   0        7.81       17.54     17.11 o
  10  10   0        8.12       14.03     18.66 o
   1  11   0        2.15        0.94      8.58 o
   2  11   0        0.01       -1.32      9.68 o
   3  11   0       23.27       32.88      9.29 o
   4  11   0      108.84       90.10     19.15 o
   5  11   0       26.45       33.89     12.70 o
   6  11   0        0.00        1.17     11.90 o
   7  11   0        7.75        4.39     14.67 o
   8  11   0       32.39       23.63     17.26 o
   9  11   0        3.01        0.42     23.36 o
  10  11   0        0.73        1.49     19.83 o
   0  12   0        2.37        1.82     15.17 o
   1  12   0        0.95        1.27     10.11 o
   2  12   0        2.76        5.34     10.84 o
   3  12   0        3.24        2.21      9.13 o
   4  12   0       17.71       13.35     12.29 o
   5  12   0       16.85       14.43     13.65 o
   6  12   0       62.43       59.92     16.86 o
   7  12   0        8.96        8.47     16.09 o
   8  12   0        0.25       -2.06     25.06 o
   9  12   0       15.62       28.22     27.43 o
   1  13   0        9.27        3.11     11.68 o
   2  13   0      314.99      308.92     23.02 o
   3  13   0      109.41      119.09     14.16 o
   4  13   0        0.52       -1.40     12.89 o
   5  13   0        0.75        3.28     14.00 o
   6  13   0       35.42       34.54     17.46 o
   7  13   0       18.43        9.32     17.72 o
   8  13   0       10.18       18.21     28.70 o
   0  14   0        0.55       -3.64     16.93 o
   1  14   0      145.35      162.88     20.19 o
   2  14   0       17.66       21.66     14.26 o
   3  14   0        5.93        2.80     13.93 o
   4  14   0       46.90       46.86     17.63 o
   5  14   0       28.05       27.11     17.93 o
   6  14   0        9.98        6.17     17.82 o
   7  14   0        7.24        4.55     24.46 o
   1  15   0        6.97        5.30     14.91 o
   2  15   0        0.11       -0.15     15.94 o
   3  15   0        2.11       -0.55     15.50 o
   4  15   0       22.93       36.41     19.33 o
   5  15   0       31.12       29.10     19.89 o
   6  15   0       13.01       12.99     28.77 o
   0  16   0       28.82       28.83     27.43 o
   1  16   0        0.46       -0.33     15.81 o
   2  16   0       35.92       28.83     18.45 o
   3  16   0        1.41        6.86     18.13 o
   4  16   0       59.40       69.10     22.85 o
   5  16   0        1.84       -5.06     21.20 o
   1  17   0       19.40       27.93     20.19 o
   2  17   0        0.27       -1.22     20.77 o
   3  17   0       13.39       16.63     30.95 o
   4  17   0        1.62        3.09     33.38 o
 -13   1   1        1.26        5.22     28.95 o
 -12   1   1        9.94        8.97     13.14 o
 -11   1   1       64.31       74.91     13.84 o
 -10   1   1       34.46       39.00      8.97 o
  -9   1   1      132.19      138.17     10.25 o
  -8   1   1       21.36       16.42      6.22 o
  -7   1   1      136.74      137.86      8.41 o
  -6   1   1       24.91       15.28      4.34 o
  -5   1   1      371.55      333.35      8.92 o
  -4   1   1     3538.53     3528.45     23.10 o
  -3   1   1     7983.96     8005.03     30.75 o
  -2   1   1      629.31      679.20      7.24 o
  -1   1   1     3823.20     3809.11     17.04 o
   0   1   1       21.50       19.77      1.11 o
   1   1   1     9991.85     9155.28    131.12 o
   2   1   1      590.65      632.01     11.06 o
   3   1   1      308.41      322.37     10.96 o
   4   1   1      406.60      403.80     10.60 o
   5   1   1        0.23        0.53      4.02 o
   6   1   1        0.96       -0.27      4.78 o
   7   1   1      126.68      118.85      8.57 o
   8   1   1       42.54       47.36      7.86 o
   9   1   1       10.61       19.20      7.95 o
  10   1   1        7.00        0.33     10.36 o
  11   1   1       34.58       33.54     17.39 o
  12   1   1        2.82        1.80     17.76 o
  13   1   1        0.47       -4.39     22.27 o
 -13   2   1        0.20       -0.55     28.95 o
 -12   2   1       19.23       17.14     13.33 o
 -11   2   1       42.96       47.57     12.76 o
 -10   2   1       16.31       15.70     10.26 o
  -9   2   1       28.00       30.14      7.67 o
  -8   2   1       16.24       15.05      5.97 o
  -7   2   1       49.37       49.21      6.24 o
  -6   2   1      808.28      865.21     15.01 o
  -5   2   1       17.89       17.79      3.76 o
  -4   2   1     6204.24     6052.43     62.41 o
  -3   2   1    18991.93    17938.03    238.29 o
  -2   2   1     4352.92     4242.51     38.65 o
  -1   2   1     1285.27     1365.34     11.39 o
   0   2   1       51.83       47.07      2.47 o
   1   2   1     3244.09     3036.66     22.45 o
   2   2   1      211.13      197.16      4.62 o
   3   2   1     1822.90     1785.25     31.23 o
   4   2   1        1.24        1.05      3.35 o
   5   2   1      329.74      340.51     11.12 o
   6   2   1       20.07       30.43      5.99 o
   7   2   1        1.34       -0.39      6.14 o
   8   2   1       64.42       46.55      7.71 o
   9   2   1       77.42      101.08     12.31 o
  10   2   1       42.19       45.22     12.15 o
  11   2   1        8.62        7.18     12.72 o
  12   2   1        0.47       -0.73     17.98 o
  13   2   1       13.35       13.73     21.83 o
 -13   3   1       32.91       39.39     21.07 o
 -12   3   1        8.00       11.43     14.92 o
 -11   3   1        0.63        1.13     11.94 o
 -10   3   1       15.13       10.59      9.96 o
  -9   3   1        8.09        7.15      8.23 o
  -8   3   1       21.20       13.22      6.35 o
  -7   3   1        0.06        0.54      4.78 o
  -6   3   1      751.20      731.44     14.07 o
  -5   3   1       15.34        9.91      4.07 o
  -4   3   1       78.60       67.83      5.13 o
  -3   3   1      455.25      426.75      9.13 o
  -2   3   1     3676.21     3541.82     38.02 o
  -1   3   1     8371.51     7824.35     53.90 o
   0   3   1      247.78      188.57     38.10 o
   1   3   1     5101.46     5034.61     50.77 o
   2   3   1     1506.79     1612.28     13.09 o
   3   3   1     2586.04     2470.33     31.18 o
   4   3   1      159.31      159.61      7.18 o
   5   3   1      454.42      458.27     12.32 o
   6   3   1       59.21       52.65      6.93 o
   7   3   1        8.94       12.03      6.62 o
   8   3   1        0.16        4.36      9.70 o
   9   3   1       57.07       52.02     10.82 o
  10   3   1        7.62        6.68     10.90 o
  11   3   1       25.45       28.11     14.39 o
  12   3   1        0.37       -0.80     15.57 o
  13   3   1       38.34       28.70     34.29 o
 -13   4   1        0.23        0.07     20.90 o
 -12   4   1        0.01       -0.43     17.87 o
 -11   4   1       67.20       78.84     14.48 o
 -10   4   1        0.08        1.17     10.44 o
  -9   4   1       16.91       13.02      8.68 o
  -8   4   1       79.80       92.39      8.56 o
  -7   4   1      119.85      130.13      8.43 o
  -6   4   1       38.53       43.39      6.28 o
  -5   4   1     4098.84     4202.53     66.63 o
  -4   4   1      452.90      468.15     11.08 o
  -3   4   1      142.41      124.66      6.52 o
  -2   4   1        3.64        4.68      2.28 o
  -1   4   1      645.65      633.92      8.28 o
   0   4   1     2861.10     2663.13     24.02 o
   1   4   1     1900.78     1811.71     18.74 o
   2   4   1      736.54      774.91      8.87 o
   3   4   1      248.33      242.94      6.16 o
   4   4   1     1795.33     1858.51     22.62 o
   5   4   1      144.44      144.12      8.34 o
   6   4   1       62.36       68.63      7.84 o
   7   4   1      124.79      156.56     14.78 o
   8   4   1        4.69        4.58      9.50 o
   9   4   1       84.00       81.08     12.44 o
  10   4   1       21.60       20.28     11.63 o
  11   4   1        0.59       -0.48     13.07 o
  12   4   1        0.12        2.14     16.08 o
  13   4   1        1.09        2.25     33.92 o
 -13   5   1        4.94        0.51     21.21 o
 -12   5   1        5.77        5.42     18.43 o
 -11   5   1       26.31       21.68     13.30 o
 -10   5   1       50.38       47.20     12.16 o
  -9   5   1       74.51       64.39     11.36 o
  -8   5   1      120.98      109.79     11.51 o
  -7   5   1      132.33      143.93     10.37 o
  -6   5   1        9.90       16.77      6.01 o
  -5   5   1       30.36       33.11      5.75 o
  -4   5   1      370.99      360.01     10.96 o
  -3   5   1      571.38      640.00     10.55 o
  -2   5   1      211.93      226.85      6.55 o
  -1   5   1      204.52      189.69      5.88 o
   0   5   1       46.01       48.73      3.81 o
   1   5   1      892.58      838.30     14.22 o
   2   5   1     1182.86     1091.55     17.06 o
   3   5   1      195.96      174.87      5.77 o
   4   5   1      126.69      122.48      6.16 o
   5   5   1        0.29        3.10      6.13 o
   6   5   1       13.87       21.91      8.13 o
   7   5   1       15.51       14.72     10.15 o
   8   5   1       53.42       39.79     12.28 o
   9   5   1      200.41      193.32     19.70 o
  10   5   1       28.63       27.04     13.07 o
  11   5   1        3.32        2.84     13.24 o
  12   5   1        0.43        1.17     16.97 o
 -13   6   1        6.21        3.28     20.79 o
 -12   6   1        7.19        3.80     19.84 o
 -11   6   1       11.37        9.68     16.32 o
 -10   6   1       30.43       25.37     11.74 o
  -9   6   1       13.33       16.56     10.20 o
  -8   6   1      322.87      329.99     17.20 o
  -7   6   1      241.93      238.10     17.28 o
  -6   6   1        0.06       -0.19      5.46 o
  -5   6   1     1140.84     1153.06     19.64 o
  -4   6   1        0.13       -0.74      3.61 o
  -3   6   1      688.57      767.87     12.28 o
  -2   6   1      211.41      216.82      7.02 o
  -1   6   1      245.78      238.47      7.11 o
   0   6   1      381.99      402.06     10.86 o
   1   6   1      205.83      226.44      9.03 o
   2   6   1      157.09      202.43      9.12 o
   3   6   1     1237.21     1410.38     16.92 o
   4   6   1       11.46        4.76      5.09 o
   5   6   1      107.33      115.39      9.39 o
   6   6   1        0.08       -1.39      7.82 o
   7   6   1      730.27      709.23     27.10 o
   8   6   1       23.48       21.50     12.02 o
   9   6   1       76.11       77.37     16.62 o
  10   6   1        0.02        0.04     11.33 o
  11   6   1       17.84        9.06     14.70 o
  12   6   1       34.43       28.30     17.82 o
 -12   7   1       12.17        9.49     21.08 o
 -11   7   1       31.11       21.95     16.68 o
 -10   7   1        0.21       -1.09     15.14 o
  -9   7   1        7.97        7.65     10.54 o
  -8   7   1       19.51       28.83     11.69 o
  -7   7   1      275.78      278.00     18.42 o
  -6   7   1      350.36      346.87     18.26 o
  -5   7   1       49.68       63.05      7.32 o
  -4   7   1        9.13        7.78      4.18 o
  -3   7   1      146.38      142.33      6.40 o
  -2   7   1      317.54      318.56      8.79 o
  -1   7   1      874.37      935.36     13.69 o
   0   7   1      547.69      599.37     18.15 o
   1   7   1      463.73      493.73     13.22 o
   2   7   1      119.98      120.35      8.37 o
   3   7   1        0.10        0.79      4.86 o
   4   7   1       34.26       41.96      7.07 o
   5   7   1       61.94       72.34      8.88 o
   6   7   1      152.05      128.26     13.68 o
   7   7   1        4.10        2.38     10.82 o
   8   7   1        1.61        2.11     12.56 o
   9   7   1      330.09      326.82     25.25 o
  10   7   1       47.00       51.40     15.28 o
  11   7   1        8.38        9.03     15.31 o
  12   7   1        2.35       -4.37     31.80 o
 -12   8   1        1.85       -1.59     20.37 o
 -11   8   1       19.62       16.47     19.17 o
 -10   8   1       91.82       95.93     20.34 o
  -9   8   1       92.80      116.17     14.36 o
  -8   8   1        5.53        1.18     12.40 o
  -7   8   1        2.61        2.14     10.44 o
  -6   8   1       36.98       31.92     10.54 o
  -5   8   1      160.74      161.98     13.98 o
  -4   8   1       81.09       84.16      6.71 o
  -3   8   1       30.27       34.43      5.19 o
  -2   8   1      418.22      450.83     11.10 o
  -1   8   1       64.43       59.08      6.33 o
   0   8   1      229.36      224.42      8.50 o
   1   8   1      108.86      104.60      7.84 o
   2   8   1        2.44        1.46      4.94 o
   3   8   1       48.32       41.57      6.83 o
   4   8   1       32.08       38.72      7.75 o
   5   8   1      467.93      460.53     17.05 o
   6   8   1      161.85      172.97     15.70 o
   7   8   1        7.31        9.05     11.52 o
   8   8   1       39.36       32.81     13.35 o
   9   8   1       47.84       43.84     17.04 o
  10   8   1        7.66        5.76     16.45 o
  11   8   1        0.43        2.88     16.71 o
 -11   9   1       48.87       53.67     22.43 o
 -10   9   1       28.94       32.45     17.97 o
  -9   9   1       13.76       17.06     14.37 o
  -8   9   1       28.01       17.46     13.76 o
  -7   9   1        5.52        3.18     11.27 o
  -6   9   1        0.57        1.76      9.76 o
  -5   9   1       21.52       24.73      9.81 o
  -4   9   1      151.12      141.92     10.27 o
  -3   9   1        0.02        0.51      4.75 o
  -2   9   1       10.44        9.41      5.49 o
  -1   9   1      436.65      493.32     12.18 o
   0   9   1       11.35        8.04      4.58 o
   1   9   1       27.67       17.00      5.88 o
   2   9   1       70.91       88.04      8.61 o
   3   9   1      103.46      104.11      9.45 o
   4   9   1      254.86      276.83     14.19 o
   5   9   1      124.59      110.57     10.99 o
   6   9   1       91.95       93.64     11.46 o
   7   9   1       73.99       73.28     15.51 o
   8   9   1        8.63       -2.21     12.52 o
   9   9   1        2.27        3.93     15.56 o
  10   9   1        6.75        1.70     18.86 o
  11   9   1        1.52       -1.34     30.83 o
 -11  10   1       20.85        6.51     20.22 o
 -10  10   1        1.98        0.33     16.65 o
  -9  10   1        7.20        3.74     15.71 o
  -8  10   1       17.17       15.03     14.86 o
  -7  10   1       36.95       46.85     13.97 o
  -6  10   1       15.01        9.41     11.24 o
  -5  10   1       42.53       42.67     12.18 o
  -4  10   1       26.95       23.27      9.58 o
  -3  10   1        5.01        2.42      8.38 o
  -2  10   1       23.34       12.66      9.16 o
  -1  10   1       83.83       73.25     10.33 o
   0  10   1       13.06        6.72      6.41 o
   1  10   1      115.59      123.92     10.03 o
   2  10   1       33.75       30.67      7.68 o
   3  10   1        0.43       -1.45      7.13 o
   4  10   1       28.43       35.67      9.12 o
   5  10   1        4.24        2.64      8.61 o
   6  10   1       77.28       81.71     12.06 o
   7  10   1       44.41       46.42     15.64 o
   8  10   1       27.17       34.49     16.01 o
   9  10   1        0.58        0.84     16.69 o
  10  10   1       20.40       24.55     20.12 o
 -10  11   1        7.60        2.25     19.20 o
  -9  11   1        8.84       10.09     17.65 o
  -8  11   1        1.22       -2.61     22.03 o
  -7  11   1        1.14        0.93     13.85 o
  -6  11   1       56.29       57.51     14.27 o
  -5  11   1       18.15       14.58     11.39 o
  -4  11   1       22.12       18.52     10.95 o
  -3  11   1        5.99       11.13     10.57 o
  -2  11   1      185.87      186.17     16.16 o
  -1  11   1      243.28      230.61     13.65 o
   0  11   1      126.21       75.05     25.68 o
   1  11   1        2.77        2.12      7.24 o
   2  11   1        3.69        7.34      7.79 o
   3  11   1        1.68        4.20      7.93 o
   4  11   1      263.91      256.72     19.85 o
   5  11   1        8.22        4.41     12.53 o
   6  11   1        1.62        0.70     13.28 o
   7  11   1        9.75        7.15     15.25 o
   8  11   1        0.49       -1.70     16.61 o
   9  11   1        0.60       -1.53     18.92 o
  -9  12   1       13.28       17.12     19.44 o
  -8  12   1       28.21       18.75     25.91 o
  -7  12   1        0.03       -1.64     19.78 o
  -6  12   1       12.07        5.72     13.44 o
  -5  12   1       78.88       60.15     14.63 o
  -4  12   1        0.00       -0.26     11.07 o
  -3  12   1       12.00       12.12     11.39 o
  -2  12   1       14.54       12.03     11.65 o
  -1  12   1       43.23       32.62     11.75 o
   0  12   1      152.69      142.81     15.80 o
   1  12   1       39.55       32.49     11.80 o
   2  12   1      178.98      169.77     17.72 o
   3  12   1        1.18        1.63     11.21 o
   4  12   1        0.80        1.96     11.98 o
   5  12   1        8.75        9.06     14.05 o
   6  12   1        0.66        0.73     14.95 o
   7  12   1        3.41        5.51     15.78 o
   8  12   1       25.36       39.49     19.01 o
   9  12   1        1.38        2.45     19.69 o
  -9  13   1        1.06        5.95     31.62 o
  -8  13   1        0.12        1.15     27.01 o
  -7  13   1        8.84        6.25     25.06 o
  -6  13   1       83.24       82.78     18.02 o
  -5  13   1        2.42        3.16     13.73 o
  -4  13   1        2.40        3.50     12.95 o
  -3  13   1       23.42       12.98     13.39 o
  -2  13   1       23.67       16.09     11.80 o
  -1  13   1       12.31       12.87     12.26 o
   0  13   1       98.22      120.19     16.54 o
   1  13   1       10.45       14.50     12.39 o
   2  13   1       31.28       26.96     14.09 o
   3  13   1       92.85      117.20     17.55 o
   4  13   1       38.51       35.10     15.03 o
   5  13   1       39.17       48.94     17.48 o
   6  13   1        1.53       -0.90     16.65 o
   7  13   1        6.49        5.35     18.30 o
   8  13   1        3.74        3.69     18.94 o
  -7  14   1        1.96        1.64     27.19 o
  -6  14   1        2.10        2.91     24.88 o
  -5  14   1        3.26        0.18     15.01 o
  -4  14   1        8.79        8.07     15.64 o
  -3  14   1       31.99       27.72     15.81 o
  -2  14   1        8.37        5.66     13.55 o
  -1  14   1       25.56       20.80     14.04 o
   0  14   1      100.68      107.23     18.17 o
   1  14   1       22.53       20.73     14.97 o
   2  14   1      237.07      278.66     24.03 o
   3  14   1       15.21       10.64     15.45 o
   4  14   1       17.68       16.53     16.55 o
   5  14   1        1.05       -1.58     16.11 o
   6  14   1        3.54        2.20     17.45 o
   7  14   1        1.24       -0.61     19.09 o
  -6  15   1        2.62        8.13     24.58 o
  -5  15   1       31.88       26.40     24.88 o
  -4  15   1        0.11       -1.94     16.13 o
  -3  15   1        1.45        3.81     16.52 o
  -2  15   1       13.80        9.59     15.33 o
  -1  15   1       66.18       50.87     16.38 o
   0  15   1       45.21       37.66     17.25 o
   1  15   1       49.11       39.55     16.92 o
   2  15   1       45.64       43.76     17.33 o
   3  15   1        1.13        4.53     17.10 o
   4  15   1       15.80       19.33     17.08 o
   5  15   1        0.07        0.03     18.20 o
   6  15   1        6.97        3.28     20.94 o
  -5  16   1        3.80        5.16     26.40 o
  -4  16   1       38.99       46.97     30.46 o
  -3  16   1       17.59       10.55     15.04 o
  -2  16   1       19.55       16.78     17.81 o
  -1  16   1        0.02        0.24     17.62 o
   0  16   1        3.14        1.89     16.74 o
   1  16   1        3.47        5.22     18.19 o
   2  16   1        0.73        1.52     18.51 o
   3  16   1        0.15        3.25     19.61 o
   4  16   1        5.21        0.65     20.59 o
   5  16   1        9.35        8.19     31.92 o
  -2  17   1        8.21        4.07     19.53 o
  -1  17   1        0.32        1.22     20.49 o
   0  17   1       22.43       18.50     19.90 o
   1  17   1        2.34        3.01     19.44 o
   2  17   1        6.38        0.31     17.37 o
   3  17   1        0.16       -0.97     31.44 o
 -12   0   2      141.58      145.16     22.48 o
 -11   0   2       17.05       16.87     13.92 o
 -10   0   2       59.11       43.56     12.92 o
  -9   0   2       93.10       71.12     12.13 o
  -8   0   2      308.38      294.86     16.58 o
  -7   0   2      373.84      342.01     15.38 o
  -6   0   2      162.33      164.36     10.95 o
  -5   0   2       95.59       92.48      7.80 o
  -4   0   2     3714.30     3367.46     30.52 o
  -3   0   2      247.07      229.53      7.42 o
  -2   0   2     2396.60     2126.85     26.13 o
  -1   0   2       65.53       67.23      4.73 o
   0   0   2    16026.76    14305.84    195.24 o
   1   0   2      165.86      148.61      4.72 o
   2   0   2        9.24       21.37      3.95 o
   3   0   2      539.18      594.79     21.79 o
   4   0   2     1715.07     1656.01     39.39 o
   5   0   2       56.25       52.68     11.89 o
   6   0   2     1547.29     1613.71     46.85 o
   7   0   2       54.64       60.69     10.37 o
   8   0   2      504.54      493.26     22.74 o
   9   0   2      168.52      149.02     17.45 o
  10   0   2       99.03      104.68     26.70 o
  11   0   2       44.25       29.07     25.37 o
  12   0   2       17.45        8.98     28.70 o
 -13   1   2        0.59        6.37     26.64 o
 -12   1   2       53.55       63.57     14.86 o
 -11   1   2        0.02        1.19      9.27 o
 -10   1   2       60.04       63.99      9.44 o
  -9   1   2       21.99       17.57      7.03 o
  -8   1   2        3.68        5.01      5.41 o
  -7   1   2      977.19      993.18     19.80 o
  -6   1   2        0.78       -0.63      3.67 o
  -5   1   2      103.89      110.37      5.95 o
  -4   1   2        3.04        0.93      2.46 o
  -3   1   2       20.79       17.29      2.37 o
  -2   1   2      501.44      447.71      5.53 o
  -1   1   2      126.58      113.37      3.77 o
   0   1   2     1274.05     1219.77      7.50 o
   1   1   2     4538.70     4063.69     26.42 o
   2   1   2      419.96      408.84      9.52 o
   3   1   2        8.59        1.51      3.13 o
   4   1   2      170.65      188.45     11.46 o
   5   1   2        3.86        4.91      5.92 o
   6   1   2       10.44       10.10      5.74 o
   7   1   2       81.26       73.77      8.98 o
   8   1   2        9.03       17.54      7.30 o
   9   1   2        0.35       -2.00      9.35 o
  10   1   2        0.79       -2.27     13.70 o
  11   1   2        0.13        2.11     16.24 o
  12   1   2       41.39       56.76     22.42 o
 -13   2   2       33.15       33.93     18.34 o
 -12   2   2       16.63        8.90     15.44 o
 -11   2   2        0.77        0.59     11.04 o
 -10   2   2        0.36        3.87      7.79 o
  -9   2   2       37.77       35.68      7.61 o
  -8   2   2       74.03       59.75      7.11 o
  -7   2   2      243.73      273.95     10.41 o
  -6   2   2      475.95      477.56     11.51 o
  -5   2   2      602.37      560.78     10.91 o
  -4   2   2     2051.61     2062.66     27.57 o
  -3   2   2      742.49      750.33      9.47 o
  -2   2   2    61502.29    53776.36    340.80 o
  -1   2   2      901.60      705.13      7.40 o
   0   2   2      229.80      236.54      4.18 o
   1   2   2      148.95      158.39      3.55 o
   2   2   2      464.57      367.62      9.53 o
   3   2   2      145.11      196.80      8.32 o
   4   2   2     1714.98     1671.92     32.82 o
   5   2   2      111.66      118.22      8.15 o
   6   2   2      131.79       99.08      8.58 o
   7   2   2       43.36       25.07      7.76 o
   8   2   2      621.69      638.83     26.72 o
   9   2   2       20.15       14.51      9.99 o
  10   2   2        5.08        8.74     12.08 o
  11   2   2       68.13       53.45     18.70 o
  12   2   2       34.78       41.72     21.05 o
 -14   3   2        4.65        5.46     33.98 o
 -13   3   2        2.69       -0.51     19.54 o
 -12   3   2       37.00       41.75     18.29 o
 -11   3   2        8.86        4.29     10.94 o
 -10   3   2        9.52        5.44      9.77 o
  -9   3   2      146.56      159.81     10.64 o
  -8   3   2       17.44        8.84      5.90 o
  -7   3   2      771.33      743.85     15.44 o
  -6   3   2     1677.54     1688.91     20.40 o
  -5   3   2      413.69      417.55      9.99 o
  -4   3   2      380.35      420.18     10.43 o
  -3   3   2        1.40        3.52      2.34 o
  -2   3   2    13215.26    12864.85     52.31 o
  -1   3   2       42.68       27.49      6.22 o
   0   3   2       32.26       28.18      2.21 o
   1   3   2      633.40      577.77      9.48 o
   2   3   2      743.71      831.88     14.27 o
   3   3   2        4.90        1.10      2.43 o
   4   3   2      224.04      272.35      8.13 o
   5   3   2       52.82       37.35      5.70 o
   6   3   2       27.33       44.26      7.10 o
   7   3   2        1.64        1.97      8.75 o
   8   3   2       35.47       33.51     11.92 o
   9   3   2       37.86       30.86     13.59 o
  10   3   2       44.01       39.43     13.03 o
  11   3   2       11.79       11.58     13.60 o
  12   3   2        0.80       -0.86     19.59 o
 -13   4   2        3.23        0.72     20.11 o
 -12   4   2       46.37       44.84     17.31 o
 -11   4   2        2.17       -0.85     14.40 o
 -10   4   2        0.70        2.17      9.77 o
  -9   4   2        5.38        1.73      8.27 o
  -8   4   2      167.17      146.85      9.82 o
  -7   4   2        6.92        1.34      4.99 o
  -6   4   2     3362.24     3328.66     28.97 o
  -5   4   2       22.09       25.15      4.42 o
  -4   4   2     4785.65     4735.03     29.18 o
  -3   4   2     1405.01     1464.75     22.41 o
  -2   4   2      465.21      400.91      9.05 o
  -1   4   2       17.25       34.73      5.51 o
   0   4   2      156.32      109.47      4.10 o
   1   4   2       72.13       96.73      3.63 o
   2   4   2      585.51      659.42     13.62 o
   3   4   2      431.14      364.79     11.72 o
   4   4   2      100.20      115.96      5.75 o
   5   4   2      206.19      226.49     13.92 o
   6   4   2       59.85       88.96     11.73 o
   7   4   2       29.68       30.38     11.13 o
   8   4   2      954.68      986.67     32.53 o
   9   4   2       18.48       15.17     13.71 o
  10   4   2        0.89        2.06     11.94 o
  11   4   2        0.98        4.11     14.26 o
  12   4   2        9.96        7.07     16.75 o
 -13   5   2        2.77       -1.76     21.61 o
 -12   5   2       12.55        5.01     17.44 o
 -11   5   2        7.92        4.38     15.85 o
 -10   5   2        3.58        1.47     12.71 o
  -9   5   2       44.60       38.18     10.13 o
  -8   5   2       72.67       79.33      8.66 o
  -7   5   2       28.11       30.17      6.44 o
  -6   5   2       11.66       14.36      4.91 o
  -5   5   2      125.29      125.93      7.37 o
  -4   5   2       24.53       18.98      4.61 o
  -3   5   2        3.74        1.97      3.47 o
  -2   5   2      658.03      675.56      9.47 o
  -1   5   2      590.70      553.81      8.72 o
   0   5   2      372.36      379.51      8.82 o
   1   5   2     1372.30     1397.68     19.32 o
   2   5   2       90.21       88.05      6.41 o
   3   5   2       89.89       73.83      6.74 o
   4   5   2        3.26       10.10      5.12 o
   5   5   2        1.64        3.83      5.59 o
   6   5   2       23.30       22.99      9.28 o
   7   5   2       82.64       87.52     13.04 o
   8   5   2        5.10       -2.88     11.03 o
   9   5   2       26.48       21.19     13.13 o
  10   5   2       56.27       51.06     14.71 o
  11   5   2       31.71       26.38     15.00 o
  12   5   2        0.07        0.57     17.31 o
 -13   6   2       19.61       13.25     23.11 o
 -12   6   2       23.61       36.43     20.35 o
 -11   6   2        0.36       -0.79     15.13 o
 -10   6   2       30.87       32.04     14.55 o
  -9   6   2       54.05       49.45     11.24 o
  -8   6   2      442.26      461.73     18.92 o
  -7   6   2      136.57      145.44      9.61 o
  -6   6   2      132.61      142.48      8.83 o
  -5   6   2       41.05       45.06      6.44 o
  -4   6   2      219.68      222.18      9.73 o
  -3   6   2     1386.62     1379.44     19.59 o
  -2   6   2        2.07        5.57      3.03 o
  -1   6   2       12.11        7.07      2.85 o
   0   6   2      346.60      316.49      9.08 o
   1   6   2       14.20       13.90      4.39 o
   2   6   2       75.63       59.05      6.33 o
   3   6   2        0.35        0.08      4.62 o
   4   6   2      970.52     1011.08     21.48 o
   5   6   2        0.19       -0.97      5.96 o
   6   6   2       75.57       81.36     12.26 o
   7   6   2       69.39       72.54     12.80 o
   8   6   2        3.47        0.06     12.10 o
   9   6   2        1.24        2.15     13.44 o
  10   6   2       92.11       92.99     20.43 o
  11   6   2       11.70        3.22     15.85 o
  12   6   2        0.42        1.80     22.79 o
 -13   7   2        5.91        3.76     29.55 o
 -12   7   2        0.45       -1.29     19.85 o
 -11   7   2        8.13       10.09     15.83 o
 -10   7   2       13.19        8.01     15.16 o
  -9   7   2       32.26       35.16     14.46 o
  -8   7   2        5.92        2.13      9.12 o
  -7   7   2      205.38      187.27     13.21 o
  -6   7   2       26.60       34.15      7.30 o
  -5   7   2       41.27       47.39      6.88 o
  -4   7   2       25.74       22.60      5.59 o
  -3   7   2      174.50      207.42      9.13 o
  -2   7   2     1194.14     1161.85     14.69 o
  -1   7   2      278.63      287.62      8.13 o
   0   7   2        7.46        9.61      4.56 o
   1   7   2      328.41      355.67     12.25 o
   2   7   2        0.13        0.89      4.83 o
   3   7   2      253.61      255.16     11.98 o
   4   7   2       48.58       42.12      7.81 o
   5   7   2       16.52       17.53      7.85 o
   6   7   2       18.35       13.71      8.10 o
   7   7   2       54.66       67.19     13.41 o
   8   7   2      408.63      397.83     25.38 o
   9   7   2       23.84       25.05     14.69 o
  10   7   2       12.22        7.38     17.57 o
  11   7   2        0.38        1.41     16.88 o
 -12   8   2       24.58       28.07     21.05 o
 -11   8   2       46.84       64.32     19.88 o
 -10   8   2       38.00       33.12     16.31 o
  -9   8   2        4.16        0.95     13.05 o
  -8   8   2      115.72      112.89     12.86 o
  -7   8   2       29.46       24.78      8.96 o
  -6   8   2      400.60      439.87     20.56 o
  -5   8   2        4.43        0.42      6.16 o
  -4   8   2      169.11      150.93      9.98 o
  -3   8   2        3.27        8.46      4.22 o
  -2   8   2      144.58      157.84      7.53 o
  -1   8   2      894.02      956.56     13.19 o
   0   8   2       46.88       49.97      6.60 o
   1   8   2       20.58       19.46      5.72 o
   2   8   2       93.96      102.70      8.72 o
   3   8   2     1103.25     1093.13     23.00 o
   4   8   2      391.39      406.09     16.10 o
   5   8   2       31.60       23.59      8.39 o
   6   8   2      319.25      310.07     17.16 o
   7   8   2        0.08        1.77     11.51 o
   8   8   2        6.73       12.83     14.45 o
   9   8   2       20.04       21.59     16.23 o
  10   8   2        5.29        3.56     17.76 o
  11   8   2        1.35       -1.54     20.29 o
 -12   9   2        0.43       -7.34     28.28 o
 -11   9   2        9.14       12.18     18.59 o
 -10   9   2        3.73        2.32     16.26 o
  -9   9   2       16.38       21.82     15.32 o
  -8   9   2        0.33        0.74     12.08 o
  -7   9   2      127.18      115.58     15.31 o
  -6   9   2      403.56      375.17     20.40 o
  -5   9   2        5.51       -0.01      8.71 o
  -4   9   2      267.07      231.12     12.17 o
  -3   9   2      228.33      212.41     11.74 o
  -2   9   2        0.07       -0.55      5.49 o
  -1   9   2       57.59       45.74     14.69 o
   0   9   2       43.95       40.74      7.22 o
   1   9   2       28.65       36.02      7.08 o
   2   9   2       47.08       39.77      6.38 o
   3   9   2       62.80       77.44      9.57 o
   4   9   2      100.05       86.54     10.27 o
   5   9   2        6.08        4.33      8.29 o
   6   9   2      424.44      399.86     19.80 o
   7   9   2       35.52       36.05     13.52 o
   8   9   2        9.46       10.25     15.40 o
   9   9   2        8.20        0.08     16.21 o
  10   9   2        2.35        4.35     20.10 o
  11   9   2        8.04        6.92     32.22 o
 -11  10   2        1.82        3.20     21.00 o
 -10  10   2       27.88       19.29     19.19 o
  -9  10   2       17.78        8.16     16.67 o
  -8  10   2       13.71        7.10     14.00 o
  -7  10   2        6.23        5.10     16.75 o
  -6  10   2       89.37       63.15     13.65 o
  -5  10   2      149.38      147.85     15.42 o
  -4  10   2      110.58       91.48     12.79 o
  -3  10   2       42.38       32.85      7.74 o
  -2  10   2      189.28      167.21     11.41 o
  -1  10   2        2.81        3.10      6.36 o
   0  10   2       45.39       34.79      7.58 o
   1  10   2      308.02      326.14     15.05 o
   2  10   2        5.14        5.29      6.25 o
   3  10   2       21.68       15.69      7.80 o
   4  10   2      671.09      663.29     21.63 o
   5  10   2        4.02        5.31      8.94 o
   6  10   2       15.45        8.98      9.93 o
   7  10   2       28.81       31.62     14.94 o
   8  10   2        0.58        0.30     14.40 o
   9  10   2        1.85        3.24     18.71 o
  10  10   2        2.20       -2.25     29.80 o
 -10  11   2        7.66        7.98     19.23 o
  -9  11   2        5.50        1.77     16.09 o
  -8  11   2       13.32       14.93     15.67 o
  -7  11   2       14.03        7.89     20.45 o
  -6  11   2       70.39       76.56     14.88 o
  -5  11   2        3.93        6.88     10.88 o
  -4  11   2      243.12      238.41     19.34 o
  -3  11   2      186.37      168.81     16.14 o
  -2  11   2      120.19       95.69     33.06 o
  -1  11   2      114.40      111.87     10.76 o
   0  11   2      137.55      134.29     11.69 o
   1  11   2       28.84       19.79      8.24 o
   2  11   2       71.07       57.78     10.07 o
   3  11   2       10.90       16.37      9.35 o
   4  11   2      357.71      338.34     18.77 o
   5  11   2       59.86       65.03     12.21 o
   6  11   2        0.28       -1.60     10.27 o
   7  11   2        5.38        6.50     14.73 o
   8  11   2       18.88       10.15     18.06 o
   9  11   2        0.03        3.66     19.63 o
  10  11   2        4.52       -1.27     32.95 o
 -10  12   2        0.01       -1.98     21.84 o
  -9  12   2        8.76        9.40     18.50 o
  -8  12   2        0.09        2.09     15.68 o
  -7  12   2       21.08       18.57     23.36 o
  -6  12   2       25.92       14.75     19.24 o
  -5  12   2        6.58        4.19     12.29 o
  -4  12   2       89.12       80.48     14.53 o
  -3  12   2       83.82       94.46     14.55 o
  -2  12   2      163.78      163.15     13.36 o
  -1  12   2      115.11      112.20     11.86 o
   0  12   2       26.89       20.60      9.50 o
   1  12   2        2.52        0.90      8.52 o
   2  12   2        0.62        1.59      9.02 o
   3  12   2       40.04       41.82     14.16 o
   4  12   2       10.08       12.14     13.19 o
   5  12   2        0.16        0.55     14.24 o
   6  12   2       20.10       14.42     14.70 o
   7  12   2       10.32       12.96     16.56 o
   8  12   2       11.83       12.13     18.02 o
   9  12   2        8.90        3.94     32.10 o
  -9  13   2       12.98       11.14     19.65 o
  -8  13   2        6.14        8.79     17.37 o
  -7  13   2        6.07        4.60     17.27 o
  -6  13   2        3.20        2.55     22.09 o
  -5  13   2       10.16       21.24     20.03 o
  -4  13   2       45.67       42.42     15.17 o
  -3  13   2        2.07        3.33     12.74 o
  -2  13   2       53.80       54.97     14.24 o
  -1  13   2      103.44      100.69     15.40 o
   0  13   2       12.58        3.73     12.01 o
   1  13   2       24.60       23.15     12.44 o
   2  13   2      114.00      105.95     13.98 o
   3  13   2        1.58        1.93     12.50 o
   4  13   2       24.65       14.13     14.60 o
   5  13   2        1.62        0.73     14.90 o
   6  13   2       37.61       46.09     19.37 o
   7  13   2        6.19        4.68     19.15 o
   8  13   2        0.02        1.88     30.95 o
  -8  14   2        2.30        0.15     19.71 o
  -7  14   2        3.01        2.93     19.05 o
  -6  14   2        0.96        1.76     24.76 o
  -5  14   2        0.43       -2.85     22.45 o
  -4  14   2       20.30       13.05     14.57 o
  -3  14   2        4.06        1.83     14.43 o
  -2  14   2        0.09       -0.16     13.40 o
  -1  14   2        3.76        1.83     13.18 o
   0  14   2       13.03       15.32     13.86 o
   1  14   2        0.51        0.95     13.35 o
   2  14   2       75.83       86.75     15.03 o
   3  14   2        2.48        4.50     15.79 o
   4  14   2        8.69        4.09     15.70 o
   5  14   2       11.82       14.16     16.68 o
   6  14   2       12.50       10.96     18.49 o
   7  14   2        6.87       12.99     31.37 o
  -7  15   2        3.22        4.73     28.83 o
  -6  15   2        2.73        2.55     25.06 o
  -5  15   2        1.12       -1.09     22.15 o
  -4  15   2       30.50       12.50     22.45 o
  -3  15   2        1.59        0.10     16.32 o
  -2  15   2        0.04        0.75     16.01 o
  -1  15   2       11.28       13.54     16.35 o
   0  15   2       22.44       11.98     16.50 o
   1  15   2       11.47        8.05     15.50 o
   2  15   2        0.28       -2.02     15.71 o
   3  15   2       24.58       28.02     19.03 o
   4  15   2       20.72       27.43     18.74 o
   5  15   2        8.07        9.60     20.77 o
   6  15   2       20.57       32.47     33.50 o
  -5  16   2        3.90        0.67     25.67 o
  -4  16   2       58.04       67.85     32.16 o
  -3  16   2        0.90       -3.76     26.28 o
  -2  16   2       27.88       32.15     19.73 o
  -1  16   2        0.88       -2.81     17.87 o
   0  16   2        5.05        2.67     17.98 o
   1  16   2        1.41        3.22     18.39 o
   2  16   2        3.75        3.04     19.22 o
   3  16   2        0.37        1.57     18.76 o
   4  16   2        9.39        2.78     20.16 o
   5  16   2       20.53        6.37     29.13 o
  -2  17   2        0.00        0.00     29.43 o
  -1  17   2       13.56       17.21     20.85 o
   0  17   2        2.08        1.67     20.56 o
   1  17   2        3.57        3.19     21.28 o
   2  17   2        0.38       -0.54     21.59 o
 -13   1   3       12.95        9.04     26.22 o
 -12   1   3        0.24        2.10     15.21 o
 -11   1   3       53.92       51.93     15.30 o
 -10   1   3       94.41       84.78      9.99 o
  -9   1   3       36.40       35.46      7.39 o
  -8   1   3        7.23        7.11      5.44 o
  -7   1   3      230.59      249.61      9.82 o
  -6   1   3       60.55       64.86      5.35 o
  -5   1   3       11.86       17.24      3.55 o
  -4   1   3       92.65      105.49      4.87 o
  -3   1   3      413.98      332.60     56.95 o
  -2   1   3        0.12        4.87      2.25 o
  -1   1   3     3772.47     4091.67     32.04 o
   1   1   3      928.59      850.46      8.42 o
   2   1   3       48.35       49.58      4.62 o
   3   1   3      926.96     1046.00     20.91 o
   4   1   3        5.19        2.73      5.26 o
   5   1   3       32.03       36.85      8.07 o
   6   1   3        1.29       -0.68      7.68 o
   7   1   3        4.63        0.75      7.26 o
   8   1   3      166.54      144.04     16.61 o
   9   1   3        3.10        6.32     10.79 o
  10   1   3        7.80       10.80     15.21 o
  11   1   3       89.58       91.87     21.14 o
  12   1   3       87.66       95.48     25.72 o
 -14   2   3        0.04       -0.61     31.31 o
 -13   2   3        6.57        5.95     26.16 o
 -12   2   3        0.55       -4.71     15.29 o
 -11   2   3       13.01        7.67     10.57 o
 -10   2   3        4.05        5.27      7.93 o
  -9   2   3        4.48        2.29      6.47 o
  -8   2   3        0.12       -0.55      5.37 o
  -7   2   3       50.56       48.76      6.06 o
  -6   2   3        2.79        1.83      3.80 o
  -5   2   3       46.92       52.01      4.46 o
  -4   2   3      233.48      233.58      6.56 o
  -3   2   3        0.47        1.20      2.00 o
  -2   2   3     6640.35     6551.48     59.76 o
  -1   2   3     1807.40     1610.16     14.38 o
   0   2   3      886.13      992.09      8.90 o
   2   2   3      268.01      266.15      9.09 o
   3   2   3      342.54      366.24     11.51 o
   4   2   3      196.18      190.57      9.84 o
   5   2   3       17.96       17.67      7.18 o
   6   2   3      243.07      258.28     12.44 o
   7   2   3        0.59        0.97      8.85 o
   8   2   3        8.58        8.27     10.68 o
   9   2   3       28.60       22.86     13.22 o
  10   2   3       20.81       20.91     15.67 o
  11   2   3       18.04       21.55     18.54 o
  12   2   3        6.44        7.16     19.93 o
 -14   3   3        7.70        7.46     31.74 o
 -13   3   3       10.25        2.31     24.21 o
 -12   3   3       85.11       84.30     18.90 o
 -11   3   3       39.27       41.00     14.82 o
 -10   3   3        0.42       -1.30      8.93 o
  -9   3   3      181.88      177.80     10.72 o
  -8   3   3        0.00       -0.30      5.55 o
  -7   3   3      136.69      135.12      8.20 o
  -6   3   3      350.94      344.18     10.33 o
  -5   3   3       13.08       15.93      3.75 o
  -4   3   3      783.87      844.40     11.71 o
  -3   3   3      376.92      417.76      7.61 o
  -2   3   3     4543.07     4414.08     22.73 o
  -1   3   3      217.69      268.78      6.06 o
   0   3   3      468.34      381.09      6.39 o
   1   3   3      742.66      638.22      8.17 o
   2   3   3       85.49       81.19      5.87 o
   3   3   3      466.43      475.31     13.24 o
   4   3   3        1.63       13.44      4.09 o
   5   3   3      324.35      306.81     11.45 o
   6   3   3      125.57      117.48     12.95 o
   7   3   3      182.00      152.32     15.57 o
   8   3   3      138.43      151.03     17.01 o
   9   3   3        0.39        2.58     13.04 o
  10   3   3        7.06        7.09     12.88 o
  11   3   3       17.62       16.12     19.48 o
  12   3   3        1.61       -1.52     31.92 o
 -14   4   3        4.58        2.91     33.20 o
 -13   4   3        9.30        8.87     19.21 o
 -12   4   3        1.27        2.84     16.13 o
 -11   4   3       19.63       14.75     14.19 o
 -10   4   3       64.34       59.83     15.06 o
  -9   4   3        6.18        3.35      6.91 o
  -8   4   3        3.42        2.26      5.75 o
  -7   4   3      408.41      416.30     12.41 o
  -6   4   3     1057.36     1059.61     16.64 o
  -5   4   3     2785.88     2726.28     36.13 o
  -4   4   3       42.67       35.63      4.07 o
  -3   4   3        0.82        0.00      2.61 o
  -2   4   3       47.84       50.77     11.63 o
  -1   4   3      683.45      711.13     11.81 o
   0   4   3      215.11      217.43      5.52 o
   1   4   3        9.79        5.94      2.02 o
   2   4   3      202.89      232.87      9.66 o
   3   4   3     1830.86     1704.86     24.52 o
   4   4   3       80.22       94.71      7.99 o
   5   4   3      265.03      282.75     13.34 o
   6   4   3      269.11      237.93     16.78 o
   7   4   3        7.71        2.39      9.97 o
   8   4   3      266.65      236.31     20.48 o
   9   4   3       13.63       11.98     13.89 o
  10   4   3       38.18       39.79     17.43 o
  11   4   3        0.85       -0.46     15.56 o
  12   4   3        2.06        5.52     32.83 o
 -13   5   3        0.86        1.66     20.36 o
 -12   5   3       19.95       28.49     17.92 o
 -11   5   3       23.50       27.18     15.54 o
 -10   5   3        4.72        2.79     12.39 o
  -9   5   3      439.11      424.95     23.68 o
  -8   5   3      163.08      172.67     10.61 o
  -7   5   3      105.28      109.92      8.13 o
  -6   5   3      824.07      818.45     15.54 o
  -5   5   3     1294.85     1260.68     17.33 o
  -4   5   3     2554.53     2705.55     23.36 o
  -3   5   3     2844.61     2896.73     26.61 o
  -2   5   3     1803.66     1910.43     22.13 o
  -1   5   3       52.07       64.71      3.98 o
   0   5   3      449.08      432.09      8.04 o
   1   5   3      169.54      168.68      4.85 o
   2   5   3      104.98       90.52      7.26 o
   3   5   3      255.43      307.35     12.19 o
   4   5   3       10.97       13.93      6.18 o
   5   5   3       20.75       28.51      7.35 o
   6   5   3       16.35        8.44      9.05 o
   7   5   3      337.34      346.11     21.35 o
   8   5   3        0.32       -0.73     11.77 o
   9   5   3       60.17       52.30     16.13 o
  10   5   3        1.48       -0.20     15.90 o
  11   5   3        3.93        6.41     15.76 o
 -13   6   3        4.00        0.67     21.84 o
 -12   6   3        6.82        6.13     17.62 o
 -11   6   3       21.63       17.63     15.65 o
 -10   6   3       80.97       70.56     15.70 o
  -9   6   3       12.33       10.86     11.61 o
  -8   6   3       19.38       14.30      8.36 o
  -7   6   3      564.19      562.12     15.19 o
  -6   6   3      153.90      179.23      9.64 o
  -5   6   3        1.71        2.09      4.24 o
  -4   6   3        0.12        0.61      3.80 o
  -3   6   3      599.05      618.03     12.16 o
  -2   6   3      126.68      158.70      7.04 o
  -1   6   3      440.01      505.41      9.59 o
   0   6   3      281.24      312.88      7.74 o
   1   6   3       90.86       72.13      8.39 o
   2   6   3      289.21      350.51     12.79 o
   3   6   3      169.21      180.44     10.65 o
   4   6   3        0.14       -0.55      5.96 o
   5   6   3       23.16       24.47      7.89 o
   6   6   3       49.50       50.82      9.75 o
   7   6   3      158.70      148.93     16.85 o
   8   6   3        6.59        6.15     12.81 o
   9   6   3        3.60        5.25     15.47 o
  10   6   3       13.24       17.81     17.47 o
  11   6   3        0.00        0.33     16.78 o
 -13   7   3        1.79       -0.18     32.59 o
 -12   7   3        0.34        0.09     19.37 o
 -11   7   3       42.62       33.04     17.34 o
 -10   7   3        2.79       -0.07     13.55 o
  -9   7   3        3.60        1.48     11.90 o
  -8   7   3      279.95      250.74     20.19 o
  -7   7   3      298.37      274.33     12.70 o
  -6   7   3        7.60        2.22      5.49 o
  -5   7   3      265.00      266.38     10.56 o
  -4   7   3      140.79      126.19      7.81 o
  -3   7   3       85.24       68.16      5.96 o
  -2   7   3        3.57        5.00      2.84 o
  -1   7   3        9.20        8.59      2.76 o
   0   7   3      849.54      895.66     12.91 o
   1   7   3      757.94      866.44     20.33 o
   2   7   3       64.10       83.64      8.28 o
   3   7   3        2.23        3.44      5.67 o
   4   7   3      285.86      297.19     14.60 o
   5   7   3        2.64        6.26      7.52 o
   6   7   3        9.28       10.47      8.50 o
   7   7   3      145.67      112.55     16.15 o
   8   7   3       10.94        5.22     13.83 o
   9   7   3        0.08       -3.57     15.71 o
  10   7   3       12.80        3.41     17.71 o
  11   7   3        8.34       16.93     31.62 o
 -12   8   3        4.03        3.73     19.57 o
 -11   8   3       15.34       19.51     18.65 o
 -10   8   3       48.56       48.62     16.86 o
  -9   8   3        6.09        5.82     12.42 o
  -8   8   3       64.25       51.30     14.53 o
  -7   8   3      182.89      179.29     17.55 o
  -6   8   3      449.81      425.67     14.98 o
  -5   8   3      102.25       89.68      7.79 o
  -4   8   3       43.34       42.70      6.08 o
  -3   8   3      153.27      171.37     10.54 o
  -2   8   3       39.01       22.71      5.94 o
  -1   8   3        9.28        6.78      3.99 o
   0   8   3        9.61        7.04      3.88 o
   1   8   3       33.90       29.63      6.48 o
   2   8   3       71.54       78.04      8.41 o
   3   8   3       36.69       39.89      7.67 o
   4   8   3       55.28       58.38      9.46 o
   5   8   3      275.19      276.13     15.94 o
   6   8   3        1.27       -0.32      8.69 o
   7   8   3        1.28       -0.64     11.56 o
   8   8   3       52.93       45.60     16.19 o
   9   8   3        1.28        3.69     17.36 o
  10   8   3        2.74        2.70     17.71 o
  11   8   3        0.23       10.20     33.68 o
 -12   9   3        0.71        8.13     28.40 o
 -11   9   3        4.59        7.29     18.13 o
 -10   9   3       33.71       37.85     17.49 o
  -9   9   3        5.28        4.65     14.22 o
  -8   9   3       35.96       43.25     14.44 o
  -7   9   3       59.30       47.00     13.52 o
  -6   9   3      200.45      199.48     13.94 o
  -5   9   3      109.11      123.51      9.26 o
  -4   9   3      148.33      147.54      8.99 o
  -3   9   3      528.80      563.61     16.70 o
  -2   9   3       18.73       13.63      6.27 o
  -1   9   3      115.87      116.47      7.97 o
   0   9   3       31.76       25.50      6.63 o
   1   9   3       26.72       26.22      7.10 o
   2   9   3      114.50      119.28     10.59 o
   3   9   3        0.01       -1.27      7.16 o
   4   9   3        0.34        2.54      8.31 o
   5   9   3       51.03       37.94     10.05 o
   6   9   3       18.02       17.43     10.85 o
   7   9   3       75.40       73.19     16.69 o
   8   9   3        0.41       -0.20     14.84 o
   9   9   3        1.29        0.10     17.22 o
  10   9   3        1.32       -2.28     19.67 o
 -11  10   3       19.68       22.15     19.55 o
 -10  10   3        0.22        1.06     17.09 o
  -9  10   3       23.50       32.22     16.86 o
  -8  10   3        1.55        0.15     14.20 o
  -7  10   3      108.48      102.17     16.54 o
  -6  10   3      102.19      100.66     17.27 o
  -5  10   3      111.79      115.57     11.17 o
  -4  10   3      223.31      244.50     13.80 o
  -3  10   3        2.57        1.03      6.85 o
  -2  10   3       85.71       96.73      8.34 o
  -1  10   3      204.23      199.89     12.87 o
   0  10   3      392.49      419.37     17.37 o
   1  10   3      142.22      137.69     11.23 o
   2  10   3       74.39       72.90     10.21 o
   3  10   3      177.03      159.72     12.53 o
   4  10   3        0.70        0.81      8.44 o
   5  10   3        4.45        3.91      9.79 o
   6  10   3        5.19        8.76     11.38 o
   7  10   3        7.47        6.08     14.59 o
   8  10   3        0.31        0.87     16.20 o
   9  10   3        8.42        6.74     18.70 o
  10  10   3       24.37       41.27     34.23 o
 -11  11   3        8.68        8.92     28.22 o
 -10  11   3        0.00        1.43     18.59 o
  -9  11   3        1.01       -0.77     16.50 o
  -8  11   3       12.61       10.50     15.89 o
  -7  11   3        6.97        8.73     13.61 o
  -6  11   3       87.07       78.78     15.67 o
  -5  11   3      123.04      124.76     16.60 o
  -4  11   3       31.32       26.63     11.64 o
  -3  11   3       68.48       72.44     10.21 o
  -2  11   3      361.67      360.61     14.38 o
  -1  11   3       38.42       46.48      9.44 o
   0  11   3       43.62       45.85      9.48 o
   1  11   3      192.05      196.09     13.55 o
   2  11   3      159.33      174.25     13.55 o
   3  11   3      227.04      218.02     15.58 o
   4  11   3       52.78       58.85     12.20 o
   5  11   3       12.84       10.84     10.52 o
   6  11   3       15.36       12.99     12.54 o
   7  11   3       11.91       10.59     15.34 o
   8  11   3       17.60       17.38     19.29 o
   9  11   3        7.06        5.58     27.61 o
 -10  12   3        0.01        0.72     20.30 o
  -9  12   3       16.70       15.74     18.55 o
  -8  12   3        0.14        1.36     15.02 o
  -7  12   3       45.86       36.95     15.63 o
  -6  12   3       14.11       16.48     13.33 o
  -5  12   3       25.10       20.79     13.99 o
  -4  12   3        6.41        5.57     11.63 o
  -3  12   3        0.41        0.25     11.26 o
  -2  12   3       63.39       71.65     10.74 o
  -1  12   3       75.17       65.48     10.79 o
   0  12   3      303.43      347.21     18.04 o
   1  12   3        4.38        6.13      8.78 o
   2  12   3        2.21       -1.00      9.22 o
   3  12   3        4.61        2.33     10.37 o
   4  12   3        0.91        2.22     10.48 o
   5  12   3        0.03       -1.97     11.90 o
   6  12   3        7.46        5.66     15.60 o
   7  12   3        1.11       -0.93     17.09 o
   8  12   3        0.68       -1.87     18.26 o
  -9  13   3        3.46        9.77     21.52 o
  -8  13   3        3.00        4.41     17.94 o
  -7  13   3        0.96        1.26     15.11 o
  -6  13   3        9.09        5.82     15.69 o
  -5  13   3        0.53        1.93     13.52 o
  -4  13   3       57.14       43.65     15.25 o
  -3  13   3        1.94        3.31     10.17 o
  -2  13   3       34.54       23.75     10.49 o
  -1  13   3       47.72       42.66     11.15 o
   0  13   3       93.50      104.60     13.27 o
   1  13   3        6.29        8.72     13.27 o
   2  13   3       62.69       55.91     15.49 o
   3  13   3        3.16        1.00     14.42 o
   4  13   3       20.03       19.14     15.39 o
   5  13   3       12.02        5.48     15.96 o
   6  13   3        4.47        5.86     16.32 o
   7  13   3       19.30       15.00     19.73 o
   8  13   3        5.57       11.59     33.50 o
  -8  14   3       14.26       23.08     19.48 o
  -7  14   3        0.78        6.16     18.88 o
  -6  14   3       19.64       17.53     17.01 o
  -5  14   3        1.18       -0.23     15.86 o
  -4  14   3        4.96       -1.70     21.79 o
  -3  14   3        6.54        2.44     13.78 o
  -2  14   3        1.80        3.86     14.34 o
  -1  14   3        7.01        4.40     14.37 o
   0  14   3       15.84       19.47     14.55 o
   1  14   3       12.92       23.04     15.63 o
   2  14   3       86.28       71.63     18.58 o
   3  14   3        9.19       10.79     16.95 o
   4  14   3        2.43        0.02     17.18 o
   5  14   3        7.80        7.43     17.86 o
   6  14   3        3.76        3.59     19.19 o
   7  14   3        0.73        4.43     31.62 o
  -8  15   3        6.08        1.34     27.98 o
  -7  15   3        1.31        2.06     28.52 o
  -6  15   3        5.79       11.64     18.69 o
  -5  15   3        1.20        5.28     23.61 o
  -4  15   3        0.69       -1.82     24.27 o
  -3  15   3        3.61        1.64     21.24 o
  -2  15   3       87.99      104.20     19.61 o
  -1  15   3        8.46        2.29     15.02 o
   0  15   3        7.92        3.28     16.31 o
   1  15   3       14.29       11.44     15.36 o
   2  15   3       47.31       33.57     18.03 o
   3  15   3       12.35       19.50     17.97 o
   4  15   3        1.17        2.61     18.64 o
   5  15   3        6.84        9.33     20.11 o
  -5  16   3        2.24        1.46     29.25 o
  -4  16   3        1.33        6.55     27.85 o
  -3  16   3        0.03       -1.88     26.94 o
  -2  16   3        0.51       -0.06     26.03 o
  -1  16   3        0.34        0.41     18.36 o
   0  16   3       20.63       23.88     19.44 o
   1  16   3        0.02        0.06     17.57 o
   2  16   3        0.76       -4.59     19.13 o
   3  16   3        0.04        1.28     19.79 o
   4  16   3        0.61        5.43     22.37 o
  -1  17   3        4.49        3.94     30.28 o
   0  17   3        0.48        2.58     21.19 o
   1  17   3        0.08       -1.52     30.83 o
   2  17   3        4.42        9.77     31.68 o
 -13   0   4        0.01        2.18     22.45 o
 -12   0   4       17.39       20.03     22.58 o
 -11   0   4      141.97      167.37     27.07 o
 -10   0   4        2.40        3.45     10.77 o
  -9   0   4      134.17      157.66     21.73 o
  -8   0   4      688.15      653.41     33.07 o
  -7   0   4       44.01       36.91      7.83 o
  -6   0   4       78.14       77.60      7.69 o
  -5   0   4        1.81        4.38      4.23 o
  -4   0   4     1056.17     1278.61     32.44 o
  -3   0   4      698.59      467.28     18.87 o
  -2   0   4     1075.67     1285.42     15.12 o
  -1   0   4      275.32      271.88      6.93 o
   0   0   4        8.29       -0.32      2.39 o
   1   0   4       41.18       24.89      3.73 o
   2   0   4     5715.83     5488.08     78.82 o
   3   0   4       69.12       80.23      8.28 o
   4   0   4      494.39      419.95     24.15 o
   5   0   4     1104.44     1087.01     40.17 o
   6   0   4      652.73      709.85     37.20 o
   7   0   4      236.42      239.29     26.64 o
   8   0   4      204.31      211.13     27.19 o
   9   0   4      185.62      193.23     30.83 o
  10   0   4       67.45       75.68     28.64 o
  11   0   4       36.02       23.24     29.19 o
 -14   1   4        3.09        8.25     31.31 o
 -13   1   4       11.06        6.77     18.36 o
 -12   1   4        3.04        6.64     15.56 o
 -11   1   4       17.02       12.91     12.82 o
 -10   1   4      225.66      204.27     14.57 o
  -9   1   4       29.13       23.47      6.77 o
  -8   1   4       48.05       48.61      6.71 o
  -7   1   4       47.18       48.52      5.79 o
  -6   1   4       61.50       65.70      5.42 o
  -5   1   4       57.95       61.86      4.67 o
  -4   1   4     3494.29     3603.25     48.23 o
  -3   1   4     2370.50     2361.35     51.85 o
  -2   1   4     1592.08     1447.59     20.96 o
  -1   1   4      383.93      424.48      5.92 o
   0   1   4      898.59      965.66      9.30 o
   1   1   4        2.83        3.32      2.08 o
   2   1   4      304.73      294.39      6.60 o
   3   1   4      128.16      119.35      7.95 o
   4   1   4       27.70       47.50      6.64 o
   5   1   4      161.14      157.89     13.61 o
   6   1   4       43.89       40.19     10.59 o
   7   1   4      103.41      109.56     15.34 o
   8   1   4      249.49      279.37     21.83 o
   9   1   4       80.45       68.07     16.82 o
  10   1   4        0.60       -0.53     15.95 o
  11   1   4       66.53       73.43     21.87 o
 -14   2   4        2.76        1.70     31.07 o
 -13   2   4        0.45       -5.83     25.61 o
 -12   2   4        9.46        8.42     15.95 o
 -11   2   4        0.43        0.04     10.49 o
 -10   2   4       11.36       10.41      9.27 o
  -9   2   4      479.16      485.01     17.78 o
  -8   2   4      554.33      552.58     14.48 o
  -7   2   4       13.65       15.74      5.05 o
  -6   2   4       57.02       49.07      5.19 o
  -5   2   4      304.43      318.24      8.10 o
  -4   2   4      205.91      168.72      5.51 o
  -3   2   4      176.71      132.36      6.41 o
  -2   2   4      565.53      486.42      6.81 o
  -1   2   4        0.07        1.62      1.67 o
   0   2   4        3.61       10.39      2.08 o
   1   2   4      139.57      123.97      4.49 o
   2   2   4        0.06        0.19      2.65 o
   3   2   4      108.91      125.77      8.58 o
   4   2   4      949.47     1017.16     21.03 o
   5   2   4      513.47      492.32     20.77 o
   6   2   4     1022.22     1045.91     30.66 o
   7   2   4       75.22       55.30     12.87 o
   8   2   4        4.51        4.31     11.93 o
   9   2   4       89.92       89.45     16.93 o
  10   2   4        7.01       20.40     17.00 o
  11   2   4       19.93       14.99     20.90 o
 -14   3   4        5.56       -6.86     31.13 o
 -13   3   4        0.95        7.22     23.61 o
 -12   3   4        8.27        2.18     20.39 o
 -11   3   4        0.66        0.70     10.92 o
 -10   3   4       40.87       38.64     10.68 o
  -9   3   4       65.49       63.16      9.99 o
  -8   3   4       90.97       90.57      7.88 o
  -7   3   4      178.51      179.32      8.83 o
  -6   3   4        5.59        5.65      4.14 o
  -5   3   4        6.47       10.86      3.58 o
  -4   3   4     1413.91     1528.68     14.36 o
  -3   3   4      377.81      349.45      6.55 o
  -2   3   4      113.97      133.55      3.90 o
  -1   3   4      446.89      522.77      6.83 o
   0   3   4      160.90      137.24      4.86 o
   1   3   4      164.73      177.69      5.45 o
   2   3   4       45.91       47.20      5.49 o
   3   3   4      345.34      319.29     11.93 o
   4   3   4       16.24       13.78      5.59 o
   5   3   4      269.89      263.31     13.84 o
   6   3   4      152.20      149.09     14.96 o
   7   3   4      105.77       98.00     14.50 o
   8   3   4       42.55       50.97     13.92 o
   9   3   4      163.74      162.58     20.56 o
  10   3   4       18.80       24.09     18.49 o
  11   3   4        0.40        0.37     20.60 o
 -14   4   4        0.00        3.22     31.92 o
 -13   4   4       13.90       17.17     25.31 o
 -12   4   4       43.72       48.95     18.51 o
 -11   4   4        1.17        1.02     14.12 o
 -10   4   4       96.27      103.27     12.99 o
  -9   4   4       53.70       53.54      9.87 o
  -8   4   4        3.42        3.45      6.90 o
  -7   4   4        0.03        0.07      4.93 o
  -6   4   4      569.27      616.32     12.84 o
  -5   4   4     2699.91     2828.43     42.11 o
  -4   4   4       27.23       31.64      3.89 o
  -3   4   4      493.92      500.59      9.17 o
  -2   4   4       73.28       58.33     12.10 o
  -1   4   4      505.96      505.64      8.55 o
   0   4   4      147.64      169.85      5.59 o
   1   4   4       66.92       79.42      4.18 o
   2   4   4     2513.92     2596.52     38.20 o
   3   4   4      108.51      109.07      8.44 o
   4   4   4      144.80      120.00      9.55 o
   5   4   4       74.56       89.35      9.67 o
   6   4   4       52.51       49.63     11.73 o
   7   4   4       87.10      103.87     15.12 o
   8   4   4        7.25        4.75     13.24 o
   9   4   4        3.09        5.62     15.47 o
  10   4   4        0.30        0.86     16.70 o
  11   4   4       18.27       30.90     21.12 o
 -13   5   4        0.44       -1.21     28.34 o
 -12   5   4       47.25       50.73     18.34 o
 -11   5   4       45.18       26.63     15.19 o
 -10   5   4        4.97        0.69     11.18 o
  -9   5   4      267.06      264.33     15.85 o
  -8   5   4       56.96       41.08      8.82 o
  -7   5   4      267.04      250.53     13.11 o
  -6   5   4       29.14       25.36      5.24 o
  -5   5   4        7.10        2.94      3.90 o
  -4   5   4      343.88      385.26      9.68 o
  -3   5   4      221.36      270.63      8.03 o
  -2   5   4      148.98      191.24      6.94 o
  -1   5   4       35.12       38.44      3.67 o
   0   5   4       22.35       21.35      3.05 o
   1   5   4     1332.70     1488.89     20.53 o
   2   5   4      484.26      449.93     13.74 o
   3   5   4       60.03       52.60      6.97 o
   4   5   4      110.53      101.24      9.44 o
   5   5   4       52.69       37.45      8.30 o
   6   5   4      126.53      148.32     16.02 o
   7   5   4       20.50       22.57     12.14 o
   8   5   4       10.64        4.43     12.72 o
   9   5   4        2.79        8.25     16.16 o
  10   5   4        3.49        6.45     16.58 o
  11   5   4        0.60        4.61     21.75 o
 -13   6   4       24.29       24.94     31.56 o
 -12   6   4       42.20       40.51     19.61 o
 -11   6   4       45.09       43.01     16.62 o
 -10   6   4       13.89       10.32     13.69 o
  -9   6   4       99.17       92.85     15.06 o
  -8   6   4     1073.08     1039.21     25.05 o
  -7   6   4       28.61       33.34      8.16 o
  -6   6   4      592.40      575.58     14.20 o
  -5   6   4      256.83      266.07     10.98 o
  -4   6   4       14.31       13.02      4.34 o
  -3   6   4       16.19       21.05      4.39 o
  -2   6   4     1567.77     1665.37     18.84 o
  -1   6   4        0.76        3.41      3.12 o
   0   6   4      464.86      438.75      9.09 o
   1   6   4     1016.66     1085.41     15.46 o
   2   6   4      863.42      814.55     19.09 o
   3   6   4        5.51       19.37      6.51 o
   4   6   4        2.35       -1.10      6.32 o
   5   6   4       11.01       10.67      7.50 o
   6   6   4      125.62      140.29     12.86 o
   7   6   4      142.61      112.84     16.48 o
   8   6   4       14.52       16.19     14.24 o
   9   6   4        2.75        1.39     16.03 o
  10   6   4       22.89       20.60     18.74 o
 -13   7   4        7.94        9.47     31.74 o
 -12   7   4        0.43        3.37     18.24 o
 -11   7   4        3.80        5.89     16.48 o
 -10   7   4        2.01        2.91     14.24 o
  -9   7   4       70.87       65.73     14.91 o
  -8   7   4      313.00      294.33     16.70 o
  -7   7   4       72.34       65.54     10.01 o
  -6   7   4      120.49      117.95     10.10 o
  -5   7   4        3.24        1.27      4.94 o
  -4   7   4        1.50        4.53      4.64 o
  -3   7   4       41.96       32.12      5.08 o
  -2   7   4       97.60       96.95      6.43 o
  -1   7   4        0.00        1.25      3.44 o
   0   7   4        2.56        1.01      3.49 o
   1   7   4        0.29        0.91      4.90 o
   2   7   4      647.19      620.61     20.89 o
   3   7   4       19.50       15.42      7.00 o
   4   7   4       39.76       44.64      9.32 o
   5   7   4        0.96       -0.17      7.64 o
   6   7   4       32.02       24.70      9.45 o
   7   7   4       29.43       24.57     13.44 o
   8   7   4        4.60        1.79     14.95 o
   9   7   4        0.32       -1.11     16.93 o
  10   7   4        1.59        2.52     19.85 o
 -13   8   4        0.01        5.16     34.17 o
 -12   8   4       16.84        9.02     20.79 o
 -11   8   4       20.74       12.08     17.02 o
 -10   8   4      312.81      285.49     24.41 o
  -9   8   4      218.56      210.53     20.85 o
  -8   8   4        1.28       -1.34     11.44 o
  -7   8   4      138.51      156.26     12.50 o
  -6   8   4      116.64      118.29     11.13 o
  -5   8   4       74.11       85.56      7.94 o
  -4   8   4      399.96      419.40     12.64 o
  -3   8   4       10.31       13.34      5.25 o
  -2   8   4       36.56       22.90      4.63 o
  -1   8   4      243.75      268.31      9.12 o
   0   8   4        1.27        3.06      4.83 o
   1   8   4      193.58      187.69     11.96 o
   2   8   4      621.16      684.43     19.72 o
   3   8   4        0.51       -0.60      6.82 o
   4   8   4       37.47       26.65      8.81 o
   5   8   4       12.48       12.46      9.34 o
   6   8   4        1.00        3.82      9.92 o
   7   8   4        9.03       11.90     14.00 o
   8   8   4       12.42       22.11     16.36 o
   9   8   4        3.58        2.98     16.37 o
  10   8   4        2.79        6.74     27.25 o
 -12   9   4        1.27        2.07     21.62 o
 -11   9   4       13.62       15.01     17.64 o
 -10   9   4       19.16       15.28     15.63 o
  -9   9   4        1.60       -1.19     12.94 o
  -8   9   4      222.00      220.78     20.52 o
  -7   9   4      219.42      198.00     18.96 o
  -6   9   4       99.66      103.45     11.13 o
  -5   9   4      203.60      187.70     13.21 o
  -4   9   4      885.88      879.87     18.07 o
  -3   9   4       70.02       81.10      7.49 o
  -2   9   4       32.42       42.18      5.81 o
  -1   9   4       51.07       60.87      6.11 o
   0   9   4      215.90      187.85     10.64 o
   1   9   4       30.09       24.70      7.81 o
   2   9   4      217.93      230.68     14.48 o
   3   9   4       84.41       89.88     11.22 o
   4   9   4       45.65       58.03     10.48 o
   5   9   4       59.75       72.26     11.80 o
   6   9   4      102.42      105.83     14.26 o
   7   9   4       11.18        9.88     14.84 o
   8   9   4        0.50        0.13     16.07 o
   9   9   4        3.83       -1.05     19.78 o
 -12  10   4       10.92        5.64     33.44 o
 -11  10   4        0.10       -4.55     19.30 o
 -10  10   4       33.53       28.79     18.37 o
  -9  10   4       21.68       13.76     15.77 o
  -8  10   4       18.03       13.71     14.20 o
  -7  10   4        0.95        1.97     12.21 o
  -6  10   4       73.55       64.54     13.80 o
  -5  10   4        1.11        2.96      8.53 o
  -4  10   4        9.59       13.06      6.67 o
  -3  10   4       20.68       20.97      6.91 o
  -2  10   4       29.81       25.05      5.90 o
  -1  10   4       31.76       40.91      7.24 o
   0  10   4      180.15      167.89     12.37 o
   1  10   4       39.92       36.99      9.24 o
   2  10   4       81.51       77.42     10.47 o
   3  10   4        2.61        2.30      8.68 o
   4  10   4      135.66      136.51     13.87 o
   5  10   4        4.77        8.28     10.26 o
   6  10   4       30.66       20.66     12.29 o
   7  10   4        1.47        0.85     12.79 o
   8  10   4        5.84        5.21     17.55 o
   9  10   4        6.49        3.58     30.95 o
 -11  11   4       21.73       24.34     29.31 o
 -10  11   4       10.71       10.02     19.98 o
  -9  11   4        4.39        1.49     15.77 o
  -8  11   4       58.58       54.84     17.32 o
  -7  11   4        0.44        3.65     14.10 o
  -6  11   4        3.97        1.99     11.25 o
  -5  11   4        2.01        4.83     11.96 o
  -4  11   4       45.33       56.29     10.64 o
  -3  11   4      326.02      338.27     12.75 o
  -2  11   4        0.26        1.52      6.62 o
  -1  11   4        0.05       -0.01      7.80 o
   0  11   4       44.20       47.16      9.60 o
   1  11   4        3.59        3.78      7.44 o
   2  11   4      343.78      332.25     18.47 o
   3  11   4       19.21       19.72     10.70 o
   4  11   4      311.82      301.68     19.60 o
   5  11   4       14.77        8.34     11.97 o
   6  11   4        0.00       -0.91     12.43 o
   7  11   4        6.07        5.25     13.98 o
   8  11   4        1.84       -0.07     20.03 o
 -10  12   4        3.59        4.83     20.38 o
  -9  12   4        0.91       -2.72     17.79 o
  -8  12   4        7.78        0.42     16.93 o
  -7  12   4       14.72       10.83     15.64 o
  -6  12   4        3.91        4.14     13.95 o
  -5  12   4        3.35       -0.85     12.36 o
  -4  12   4       15.52       24.22     13.03 o
  -3  12   4       43.52       51.43      9.34 o
  -2  12   4       23.71       16.56      9.32 o
  -1  12   4        0.56        3.79      8.80 o
   0  12   4       62.56       61.17     11.29 o
   1  12   4      145.48      157.32     12.41 o
   2  12   4      192.61      202.06     15.51 o
   3  12   4       16.25       17.94     11.62 o
   4  12   4       20.34       16.03     12.14 o
   5  12   4        2.28        2.30     12.40 o
   6  12   4       16.95       19.68     14.44 o
   7  12   4        0.06        0.34     15.80 o
   8  12   4        9.52       13.29     32.16 o
  -9  13   4        0.01        0.59     18.43 o
  -8  13   4        6.41        4.79     16.76 o
  -7  13   4        0.05       -1.14     15.76 o
  -6  13   4       11.12        6.35     15.98 o
  -5  13   4       16.89        6.67     14.10 o
  -4  13   4        3.01       -1.03     18.39 o
  -3  13   4        4.03        4.32     12.93 o
  -2  13   4       51.05       56.76     12.07 o
  -1  13   4       70.18       52.20     12.43 o
   0  13   4       48.97       31.95     11.34 o
   1  13   4       34.94       50.96     12.37 o
   2  13   4      176.11      194.86     16.97 o
   3  13   4        0.79       -1.94     11.84 o
   4  13   4        5.78        3.28     12.92 o
   5  13   4       24.60       20.27     17.53 o
   6  13   4        0.56       -0.57     17.05 o
   7  13   4        3.77        9.95     31.80 o
  -8  14   4        0.08        2.60     20.37 o
  -7  14   4        2.16        1.58     18.81 o
  -6  14   4        0.20        2.89     16.37 o
  -5  14   4        0.86        0.06     21.66 o
  -4  14   4       11.71        8.98     14.91 o
  -3  14   4        1.14       -2.42     14.37 o
  -2  14   4       27.78       26.44     14.82 o
  -1  14   4        6.99       12.48     14.45 o
   0  14   4        0.02       -1.12     14.01 o
   1  14   4        7.09        0.55     15.38 o
   2  14   4        2.46       -0.02     16.13 o
   3  14   4       51.01       47.73     17.40 o
   4  14   4        0.15        0.06     17.40 o
   5  14   4        2.87        6.24     19.04 o
   6  14   4       34.81       55.67     24.11 o
  -8  15   4        1.92        6.01     28.40 o
  -7  15   4        0.00        3.28     28.95 o
  -6  15   4        5.54        8.56     28.70 o
  -5  15   4        7.55        5.16     26.76 o
  -4  15   4        3.42       -3.16     24.82 o
  -3  15   4        2.95       -0.79     21.79 o
  -2  15   4       36.31       36.23     23.55 o
  -1  15   4        0.76       -1.40     23.61 o
   0  15   4       25.37       33.89     17.62 o
   1  15   4       34.29       19.84     18.26 o
   2  15   4        7.09        2.69     18.37 o
   3  15   4        1.20        2.66     17.24 o
   4  15   4        2.94        3.79     20.93 o
   5  15   4        1.75        6.49     27.92 o
  -4  16   4        3.41       -1.27     28.70 o
  -3  16   4        4.68        5.28     27.85 o
  -2  16   4        0.02        2.12     27.37 o
  -1  16   4        0.78        2.43     27.43 o
   0  16   4       16.29       24.34     26.28 o
   1  16   4        2.46        5.45     19.60 o
   2  16   4        0.05       -1.12     20.68 o
   3  16   4       15.85       12.14     21.27 o
 -14   1   5        1.39       -4.37     29.61 o
 -13   1   5       12.88       10.66     18.43 o
 -12   1   5        0.18        0.73     15.30 o
 -11   1   5        0.57        1.25     13.19 o
 -10   1   5       35.95       37.36     12.37 o
  -9   1   5       21.54       21.59      8.26 o
  -8   1   5       90.30       79.50      8.74 o
  -7   1   5      264.87      252.42      9.34 o
  -6   1   5       51.55       67.31      5.29 o
  -5   1   5        5.35       12.57      3.28 o
  -4   1   5      123.81      123.16      6.84 o
  -3   1   5       59.26       52.14      4.62 o
  -2   1   5       98.42       66.00      3.23 o
  -1   1   5     2116.32     2020.02     24.12 o
   0   1   5       37.48       38.90      3.15 o
   1   1   5      266.63      244.03      7.08 o
   2   1   5       80.51       81.64      4.58 o
   3   1   5      222.33      271.68     11.71 o
   4   1   5      735.19      780.19     19.68 o
   5   1   5       27.53       13.04      8.79 o
   6   1   5      215.66      218.03     17.51 o
   7   1   5      119.33      135.94     16.49 o
   8   1   5       54.07       70.46     15.90 o
   9   1   5        1.38        0.73     15.02 o
  10   1   5       17.79       13.23     19.05 o
  11   1   5       28.37       35.08     29.98 o
 -14   2   5        9.02       11.11     28.22 o
 -13   2   5       35.12       37.46     19.27 o
 -12   2   5        5.17        4.31     14.90 o
 -11   2   5       25.40       22.51     14.27 o
 -10   2   5       19.51       23.33     11.93 o
  -9   2   5        0.33        0.32      7.74 o
  -8   2   5      332.30      342.88     14.58 o
  -7   2   5       93.67      112.88      7.47 o
  -6   2   5       91.73       86.13      7.61 o
  -5   2   5       92.24       95.53      5.05 o
  -4   2   5      659.84      762.96     14.57 o
  -3   2   5      479.39      559.68     13.08 o
  -2   2   5      515.52      481.36      6.95 o
  -1   2   5       47.08       46.54      4.92 o
   0   2   5     1310.99     1352.45     12.31 o
   1   2   5     2591.31     2632.39     18.11 o
   2   2   5       54.73       55.30      4.58 o
   3   2   5        0.46        0.99      4.61 o
   4   2   5      420.29      389.18     14.82 o
   5   2   5      354.19      313.74     18.64 o
   6   2   5      518.84      503.55     24.22 o
   7   2   5        1.90        5.02     10.79 o
   8   2   5       30.45       31.21     13.75 o
   9   2   5        0.13        0.37     14.87 o
  10   2   5       25.25       18.46     18.20 o
 -14   3   5       38.23       54.62     30.71 o
 -13   3   5       15.19       21.97     28.10 o
 -12   3   5       88.11       77.40     18.82 o
 -11   3   5       19.01       25.98     13.92 o
 -10   3   5       22.71       16.91      9.42 o
  -9   3   5      245.06      249.80     15.07 o
  -8   3   5       94.65       99.76     10.05 o
  -7   3   5        8.08        3.63      5.89 o
  -6   3   5        3.56        0.28      3.94 o
  -5   3   5      690.50      744.10     10.41 o
  -4   3   5      222.44      227.09      9.61 o
  -3   3   5        5.87        2.71      3.82 o
  -2   3   5     1963.95     2088.54     14.21 o
  -1   3   5       82.69      103.64      4.11 o
   0   3   5      277.26      239.23      5.87 o
   1   3   5      726.52      894.04     11.99 o
   2   3   5       92.61       89.60      5.27 o
   3   3   5       28.53       64.18      7.33 o
   4   3   5      228.50      199.04     12.16 o
   5   3   5       49.92       46.54      8.89 o
   6   3   5      304.46      334.67     21.17 o
   7   3   5       17.65       18.52     11.48 o
   8   3   5       99.17       89.03     16.89 o
   9   3   5       49.48       62.53     18.99 o
  10   3   5       39.92       52.94     20.24 o
 -14   4   5        1.14       -1.82     31.50 o
 -13   4   5       12.41       11.89     27.55 o
 -12   4   5        3.32        2.91     21.42 o
 -11   4   5        5.88        4.81     11.48 o
 -10   4   5       68.82       64.13     11.50 o
  -9   4   5       43.63       33.06      9.54 o
  -8   4   5       10.52       17.38      7.70 o
  -7   4   5       95.74       97.10      9.30 o
  -6   4   5       15.31       20.07      6.32 o
  -5   4   5       51.28       42.70      4.41 o
  -4   4   5      374.59      382.25     19.00 o
  -3   4   5     1912.60     2095.02     17.50 o
  -2   4   5        6.48       -0.35      2.01 o
  -1   4   5      135.54      145.73      5.84 o
   0   4   5       12.40       10.29      3.12 o
   1   4   5      427.04      478.97     10.53 o
   2   4   5      587.35      568.30     15.77 o
   3   4   5       37.25       49.97      7.39 o
   4   4   5        9.36       17.47      7.08 o
   5   4   5        0.43        1.02      7.25 o
   6   4   5      622.98      593.93     26.52 o
   7   4   5        1.68       -0.21     11.49 o
   8   4   5        0.98        5.58     13.53 o
   9   4   5       43.99       52.96     17.20 o
  10   4   5        3.87        2.91     17.31 o
 -13   5   5       50.37       53.28     28.70 o
 -12   5   5       25.25       12.26     25.18 o
 -11   5   5        4.14        2.11     15.29 o
 -10   5   5      252.31      241.20     16.89 o
  -9   5   5      246.21      241.65     15.65 o
  -8   5   5        1.26        0.30      7.69 o
  -7   5   5       40.27       39.05      8.02 o
  -6   5   5        6.06        4.14      6.09 o
  -5   5   5      444.88      474.16     10.97 o
  -4   5   5     1163.92     1152.83     20.38 o
  -3   5   5      685.83      724.10     12.17 o
  -2   5   5      568.56      591.46     10.43 o
  -1   5   5     1138.18     1285.33     24.91 o
   0   5   5      342.22      409.26      8.95 o
   1   5   5       63.18       51.09      4.19 o
   2   5   5      132.35      133.26      9.49 o
   3   5   5       24.07       13.04      6.25 o
   4   5   5      427.95      378.20     16.07 o
   5   5   5      252.09      220.33     14.52 o
   6   5   5       56.25       49.53     10.94 o
   7   5   5       55.20       80.46     15.79 o
   8   5   5        6.42        3.18     13.09 o
   9   5   5       14.33        7.66     16.20 o
  10   5   5        9.22        8.63     19.02 o
 -13   6   5        0.59        8.25     29.86 o
 -12   6   5        0.64       -0.49     22.94 o
 -11   6   5       20.37       19.10     15.30 o
 -10   6   5       48.46       46.12     14.66 o
  -9   6   5      183.18      218.92     15.72 o
  -8   6   5      375.26      390.96     17.58 o
  -7   6   5       96.15       99.76     10.15 o
  -6   6   5        1.99        3.14      6.46 o
  -5   6   5       51.23       76.72      8.23 o
  -4   6   5      226.13      211.66      8.51 o
  -3   6   5      115.31       97.45      6.49 o
  -2   6   5       25.43       19.57      3.96 o
  -1   6   5        9.52        7.40      3.56 o
   0   6   5       34.48       29.37      4.30 o
   1   6   5      826.12      860.34     17.01 o
   2   6   5       45.73       64.22      7.82 o
   3   6   5        7.19       21.05      7.38 o
   4   6   5      223.21      258.63     14.65 o
   5   6   5       99.45      114.26     11.67 o
   6   6   5       59.22       54.05     11.09 o
   7   6   5        3.34        5.84     12.78 o
   8   6   5        3.34       10.38     15.71 o
   9   6   5        2.20        0.61     16.17 o
  10   6   5        4.59        5.13     18.44 o
 -12   7   5       13.38       11.31     19.22 o
 -11   7   5      119.81       93.89     19.24 o
 -10   7   5        6.04        1.14     13.44 o
  -9   7   5        0.01       -2.51     11.18 o
  -8   7   5      746.95      800.86     30.18 o
  -7   7   5      458.42      454.94     18.14 o
  -6   7   5      215.17      219.67     13.71 o
  -5   7   5      398.54      425.43     15.59 o
  -4   7   5      300.79      285.02     10.26 o
  -3   7   5      133.70      104.11      7.15 o
  -2   7   5       23.03       16.80      4.24 o
  -1   7   5      102.95      106.66      6.35 o
   0   7   5       81.55       54.87      6.24 o
   1   7   5      131.13       90.05      7.67 o
   2   7   5      188.21      203.47     12.68 o
   3   7   5        1.30       -0.12      6.91 o
   4   7   5        2.63        6.48      7.78 o
   5   7   5       25.27       37.43     10.20 o
   6   7   5       57.25       44.56     11.59 o
   7   7   5        2.02       -0.21     12.39 o
   8   7   5        3.57        2.47     14.64 o
   9   7   5        0.02       -2.24     18.34 o
 -12   8   5        8.02        6.12     20.45 o
 -11   8   5       39.37       38.18     18.62 o
 -10   8   5        6.64        3.13     14.96 o
  -9   8   5       10.29        9.63     13.29 o
  -8   8   5       15.54       14.10      9.72 o
  -7   8   5       26.46       27.11      9.33 o
  -6   8   5       49.54       53.46      9.42 o
  -5   8   5      376.30      364.26     15.92 o
  -4   8   5       55.91       50.40      8.09 o
  -3   8   5        3.90        5.33      5.26 o
  -2   8   5        0.81        1.94      4.42 o
  -1   8   5      379.16      367.69     10.49 o
   0   8   5        3.48        0.64      4.72 o
   1   8   5        0.01        1.62      6.11 o
   2   8   5       67.89       74.12      9.70 o
   3   8   5        2.73        3.58      7.84 o
   4   8   5       11.21        8.54      8.65 o
   5   8   5        0.12        0.81      9.30 o
   6   8   5        7.71        8.71     10.62 o
   7   8   5        1.81        2.72     13.54 o
   8   8   5        2.56        5.37     17.25 o
   9   8   5        7.51        8.66     18.76 o
 -12   9   5       31.52       29.60     22.93 o
 -11   9   5        0.01        1.07     17.91 o
 -10   9   5        7.28       10.79     16.30 o
  -9   9   5       54.50       57.75     16.45 o
  -8   9   5        0.08       -0.88     11.82 o
  -7   9   5       32.39       41.18     10.64 o
  -6   9   5       23.21       14.06      8.46 o
  -5   9   5       18.41       10.43      8.05 o
  -4   9   5      256.12      249.07     93.88 o
  -3   9   5        0.28        2.69      5.86 o
  -2   9   5       78.51       76.14      6.80 o
  -1   9   5      200.16      228.06     11.38 o
   0   9   5       12.80       17.63      6.47 o
   1   9   5        2.83        3.94      7.00 o
   2   9   5      362.48      379.87     17.63 o
   3   9   5        1.79       -0.47      8.38 o
   4   9   5        3.33        4.45      8.72 o
   5   9   5       42.31       25.92     10.62 o
   6   9   5       23.35       20.78     12.78 o
   7   9   5        1.39        2.96     12.46 o
   8   9   5        5.53        3.38     18.63 o
   9   9   5        1.04       -0.36     26.88 o
 -12  10   5       13.47       13.05     33.86 o
 -11  10   5        7.24       10.83     20.94 o
 -10  10   5       17.30       25.16     19.07 o
  -9  10   5        2.22       -0.04     14.92 o
  -8  10   5       33.15       43.70     16.33 o
  -7  10   5       45.38       48.00     13.89 o
  -6  10   5        4.75        4.32      9.59 o
  -5  10   5        0.34        3.33      8.68 o
  -4  10   5        0.76       -0.38      7.92 o
  -3  10   5      115.01      114.15      9.58 o
  -2  10   5      198.99      211.28     12.00 o
  -1  10   5       32.53       29.59      7.40 o
   0  10   5       10.65       10.08      7.91 o
   1  10   5        0.48        0.18      7.85 o
   2  10   5       63.27       59.61     10.46 o
   3  10   5        1.87        1.99      9.28 o
   4  10   5       25.89       27.06     11.08 o
   5  10   5       23.72       18.59     12.31 o
   6  10   5        0.00       -1.56     12.18 o
   7  10   5       13.03       16.55     13.45 o
   8  10   5       28.95       40.41     19.67 o
 -11  11   5        6.64        4.49     28.22 o
 -10  11   5        0.00        1.46     17.38 o
  -9  11   5        2.27        2.19     17.34 o
  -8  11   5       17.07       12.05     15.18 o
  -7  11   5        0.57        1.74     14.11 o
  -6  11   5      134.88      118.41     17.61 o
  -5  11   5       78.90      110.16     13.05 o
  -4  11   5       25.65       14.58      9.74 o
  -3  11   5        0.53        3.42      8.64 o
  -2  11   5       57.54       56.62      8.80 o
  -1  11   5        4.94        9.54      7.59 o
   0  11   5       14.53        9.18      9.27 o
   1  11   5       11.34       10.56      9.44 o
   2  11   5       60.30       58.36     11.73 o
   3  11   5       34.81       29.39     11.16 o
   4  11   5        1.70        4.81     11.35 o
   5  11   5        5.57        0.23     11.69 o
   6  11   5        0.33        1.74     12.93 o
   7  11   5        0.35       -0.95     15.50 o
   8  11   5       16.52        8.62     28.40 o
 -10  12   5       10.73       13.22     21.86 o
  -9  12   5        0.35        4.75     16.93 o
  -8  12   5        0.09       -1.23     15.77 o
  -7  12   5        2.70        4.03     15.57 o
  -6  12   5       18.83       17.68     13.57 o
  -5  12   5        2.57        3.47     13.36 o
  -4  12   5       11.96       14.43     12.62 o
  -3  12   5       25.42       40.86     10.45 o
  -2  12   5       31.41       52.05     11.61 o
  -1  12   5      199.32      222.59     16.22 o
   0  12   5      237.69      205.41     15.89 o
   1  12   5        0.02        0.79     10.01 o
   2  12   5       44.77       30.73     12.14 o
   3  12   5        0.21       -0.05     11.29 o
   4  12   5        6.03        8.32     12.65 o
   5  12   5       35.40       17.28     14.55 o
   6  12   5        0.78        1.49     14.23 o
   7  12   5        3.14        1.79     15.82 o
  -9  13   5        0.06       -2.39     18.32 o
  -8  13   5       22.05       27.56     20.12 o
  -7  13   5        1.88        2.85     17.34 o
  -6  13   5        4.30        5.51     15.25 o
  -5  13   5        7.80        8.68     20.09 o
  -4  13   5       75.88       84.25     17.15 o
  -3  13   5        1.99        0.49     10.88 o
  -2  13   5        1.23       -3.37     13.21 o
  -1  13   5       14.54        9.60     12.85 o
   0  13   5       45.38       40.33     12.28 o
   1  13   5      124.41      139.21     15.55 o
   2  13   5        4.92        5.73     12.41 o
   3  13   5       18.25       11.75     13.23 o
   4  13   5        6.64        3.76     13.73 o
   5  13   5        0.17       -3.48     15.27 o
   6  13   5        1.32        3.54     15.57 o
  -9  14   5        3.69        7.34     31.44 o
  -8  14   5        4.34        2.27     20.80 o
  -7  14   5        0.01       -0.18     17.92 o
  -6  14   5        0.57        3.09     26.16 o
  -5  14   5        1.07        1.16     14.82 o
  -4  14   5        0.00       -1.52     14.62 o
  -3  14   5       22.49       17.78     15.23 o
  -2  14   5       17.69       23.19     15.51 o
  -1  14   5        8.01       16.32     16.19 o
   0  14   5        0.01       -0.89     13.02 o
   1  14   5       17.67        8.25     12.92 o
   2  14   5       18.13        7.72     14.14 o
   3  14   5        4.35        1.70     17.30 o
   4  14   5        9.84        9.91     19.93 o
   5  14   5        0.78       -0.74     19.63 o
  -6  15   5        0.11       -1.40     29.19 o
  -5  15   5        0.99        1.19     17.72 o
  -4  15   5       19.15       42.60     29.25 o
  -3  15   5       23.77       14.50     26.46 o
  -2  15   5        2.11        9.71     23.36 o
  -1  15   5        5.58        8.68     25.43 o
   0  15   5       45.47       34.16     18.49 o
   1  15   5        6.90        7.21     18.57 o
   2  15   5        0.29       -0.22     18.08 o
   3  15   5       21.51       22.89     20.02 o
   4  15   5       12.50       16.20     30.34 o
  -4  16   5        0.20       -2.25     26.22 o
  -3  16   5        6.53        7.04     29.19 o
  -2  16   5        0.09       -1.40     24.94 o
  -1  16   5        0.09        4.07     25.06 o
   0  16   5        2.98       -5.95     28.34 o
   1  16   5        2.19       -1.40     29.55 o
   2  16   5        1.28        2.18     30.53 o
   3  16   5        2.45        0.85     30.83 o
 -14   0   6       17.06       10.26     27.67 o
 -13   0   6       20.11       21.91     27.19 o
 -12   0   6        6.77        4.01     19.84 o
 -11   0   6      661.89      680.78     44.12 o
 -10   0   6      212.21      230.06     27.85 o
  -9   0   6        0.59        3.40     12.80 o
  -8   0   6      324.57      331.04     26.34 o
  -7   0   6       34.39       42.24     12.80 o
  -6   0   6      509.87      524.23     14.91 o
  -5   0   6       28.25       26.74      5.07 o
  -3   0   6        5.71        6.81      3.74 o
  -2   0   6       29.07       40.31      4.35 o
  -1   0   6       67.00       45.85      4.76 o
   0   0   6        4.71        2.97      3.83 o
   1   0   6     2131.48     2474.48     27.16 o
   2   0   6     2158.58     2300.33     27.91 o
   3   0   6     1303.63     1196.07     28.62 o
   4   0   6      439.35      493.93     30.53 o
   5   0   6       37.20       31.25     14.26 o
   6   0   6        1.73        1.46     14.14 o
   7   0   6        2.04        0.91     16.20 o
   8   0   6        0.45       -0.67     17.96 o
   9   0   6       16.52       18.81     26.16 o
  10   0   6        6.26        3.94     28.34 o
 -14   1   6        1.93        2.61     21.39 o
 -13   1   6        0.44        3.51     18.30 o
 -12   1   6        5.35        3.40     15.83 o
 -11   1   6       13.99       11.68     13.77 o
 -10   1   6        4.01        3.56     11.69 o
  -9   1   6       43.79       47.03     11.84 o
  -8   1   6       42.33       42.85     10.06 o
  -7   1   6        0.11        1.15      5.49 o
  -6   1   6      122.96      124.67      8.51 o
  -5   1   6     1263.83     1420.30     37.26 o
  -4   1   6      541.02      452.85    125.46 o
  -3   1   6      781.12      788.08      9.78 o
  -2   1   6      618.89      639.31      8.55 o
  -1   1   6      141.46      158.81      5.38 o
   0   1   6      428.75      421.16      8.11 o
   1   1   6        3.35        2.01      2.86 o
   2   1   6       33.66       32.03      4.08 o
   3   1   6       22.17       22.49      5.38 o
   4   1   6        0.77       -0.17      6.02 o
   5   1   6       11.31        9.35      8.96 o
   6   1   6      553.03      560.46     26.49 o
   7   1   6        0.01        1.02     11.90 o
   8   1   6      163.74      164.90     21.20 o
   9   1   6       66.21       54.58     18.81 o
  10   1   6       11.24       13.66     19.79 o
 -14   2   6        0.05        2.37     30.89 o
 -13   2   6        3.89        4.09     18.60 o
 -12   2   6       73.26       60.84     16.69 o
 -11   2   6        0.39       -1.21     12.63 o
 -10   2   6      144.87      138.57     16.76 o
  -9   2   6       21.86       19.55     10.36 o
  -8   2   6        1.43        0.38      6.45 o
  -7   2   6       71.53       70.00      8.10 o
  -6   2   6     1045.10     1027.75     19.44 o
  -5   2   6      224.93      256.34     10.41 o
  -4   2   6       80.27       94.35      7.18 o
  -3   2   6       23.02       25.93      4.80 o
  -2   2   6       84.01       82.46      4.13 o
  -1   2   6       43.93       56.60      3.70 o
   0   2   6     3566.68     3818.67     22.42 o
   1   2   6      235.27      218.23      6.73 o
   2   2   6       38.03       27.96      4.03 o
   3   2   6        0.22       -0.61      5.61 o
   4   2   6       45.93       28.11      7.83 o
   5   2   6      115.17      134.24     14.63 o
   6   2   6       73.88       66.84     13.50 o
   7   2   6        0.00       -1.38     12.61 o
   8   2   6       17.22       28.83     16.20 o
   9   2   6       87.34      112.36     20.91 o
  10   2   6        5.02        3.77     20.53 o
 -14   3   6        6.22        2.49     27.98 o
 -13   3   6       47.56       18.21     27.73 o
 -12   3   6       87.57       82.60     19.31 o
 -11   3   6        9.94        8.44     14.38 o
 -10   3   6       42.62       44.51     14.08 o
  -9   3   6      165.08      168.56     12.75 o
  -8   3   6        0.01        1.04      7.02 o
  -7   3   6       85.23       88.49      8.85 o
  -6   3   6      133.12      155.34      9.89 o
  -5   3   6      604.92      600.26     15.21 o
  -4   3   6     1442.92     1624.44     22.67 o
  -3   3   6      192.63      244.34      7.73 o
  -2   3   6       47.35       49.79      3.46 o
  -1   3   6      434.55      477.05      8.18 o
   0   3   6      592.02      564.19      9.23 o
   1   3   6      110.81      110.07      5.91 o
   2   3   6       10.89       12.05      4.00 o
   3   3   6      469.60      441.80     15.74 o
   4   3   6        0.05        0.53      6.79 o
   5   3   6      198.95      160.04     13.01 o
   6   3   6      545.02      582.09     27.70 o
   7   3   6      169.93      167.66     19.06 o
   8   3   6       10.35        5.05     14.30 o
   9   3   6       14.49       21.83     17.43 o
  10   3   6       35.71       38.08     21.13 o
 -13   4   6       45.90       41.63     26.94 o
 -12   4   6       25.39       34.71     17.06 o
 -11   4   6        3.76        2.20     14.50 o
 -10   4   6      227.45      227.27     19.85 o
  -9   4   6       50.47       55.88     10.16 o
  -8   4   6       35.38       36.28      8.68 o
  -7   4   6       92.97      107.28      9.85 o
  -6   4   6        5.07        5.85      5.66 o
  -5   4   6       74.04       86.60      7.89 o
  -4   4   6     1299.44     1383.66     22.35 o
  -3   4   6        9.78       29.03      3.21 o
  -2   4   6       72.88       62.25      3.86 o
  -1   4   6      263.58      289.99      6.79 o
   0   4   6      608.49      488.56     11.64 o
   1   4   6      118.39       68.17      5.13 o
   2   4   6      116.20       64.23      6.80 o
   3   4   6      137.23      149.06     11.09 o
   4   4   6      363.29      425.79     17.29 o
   5   4   6      318.00      241.63     15.39 o
   6   4   6        3.69       11.87     12.12 o
   7   4   6       98.59       82.36     16.52 o
   8   4   6       14.95       21.44     15.62 o
   9   4   6       28.91       40.20     18.13 o
  10   4   6       11.48        8.98     27.31 o
 -13   5   6        8.79       -0.97     25.55 o
 -12   5   6       80.84       77.86     29.31 o
 -11   5   6      132.79      135.57     19.81 o
 -10   5   6       13.49        5.73     10.19 o
  -9   5   6       42.82       43.09     10.55 o
  -8   5   6       59.89       64.62     10.21 o
  -7   5   6        0.92        1.87      6.83 o
  -6   5   6       60.00       57.78      8.01 o
  -5   5   6       15.48       13.48      6.26 o
  -4   5   6      485.25      496.40     14.84 o
  -3   5   6       65.12       70.93      6.27 o
  -2   5   6      119.41      124.47      6.44 o
  -1   5   6      137.29      129.59     18.02 o
   0   5   6      105.20       96.64      5.77 o
   1   5   6      182.51      201.59      9.60 o
   2   5   6      306.35      334.22     12.50 o
   3   5   6       36.57       47.56      8.11 o
   4   5   6       53.90       67.44      9.76 o
   5   5   6       64.34       67.03     10.49 o
   6   5   6       36.03       50.56     11.28 o
   7   5   6       47.62       62.39     16.06 o
   8   5   6       25.15       18.04     15.24 o
   9   5   6        1.04       -1.78     17.29 o
 -13   6   6        0.09       11.11     29.68 o
 -12   6   6       31.07       25.79     24.70 o
 -11   6   6       62.74       56.74     23.55 o
 -10   6   6       42.44       45.41     12.72 o
  -9   6   6        1.34        0.44      9.72 o
  -8   6   6        4.15        3.10      8.20 o
  -7   6   6       45.48       34.88      8.72 o
  -6   6   6      104.10      130.17     10.70 o
  -5   6   6      426.20      429.19     15.45 o
  -4   6   6       15.04        7.84      5.95 o
  -3   6   6       50.57       43.98      5.26 o
  -2   6   6       62.91       81.61      5.70 o
  -1   6   6      293.04      271.09      8.75 o
   0   6   6      237.88      297.02     11.34 o
   1   6   6      125.57      109.65      8.06 o
   2   6   6      132.72      119.58      9.95 o
   3   6   6       30.47       28.73      8.15 o
   4   6   6        0.44        3.84      7.70 o
   5   6   6       23.55       18.99      9.64 o
   6   6   6       14.79       19.88     10.34 o
   7   6   6       83.83      102.26     23.46 o
   8   6   6        2.58        0.25     15.81 o
   9   6   6       64.74       80.53     22.03 o
 -12   7   6        3.03       -0.36     23.91 o
 -11   7   6        8.95       14.74     16.04 o
 -10   7   6       14.20       16.64     15.19 o
  -9   7   6       74.09       63.79     12.18 o
  -8   7   6       14.23       15.85      9.98 o
  -7   7   6      108.07      119.23     11.54 o
  -6   7   6      162.41      176.83     12.64 o
  -5   7   6        9.73        3.59      6.55 o
  -4   7   6      118.42      123.11     10.04 o
  -3   7   6      317.20      301.93     13.28 o
  -2   7   6      319.15      314.57      9.93 o
  -1   7   6      291.57      334.80     10.06 o
   0   7   6       11.09        8.38      5.43 o
   1   7   6      170.19      175.12     10.45 o
   2   7   6       79.98       81.56     10.03 o
   3   7   6        0.07       -2.26      7.41 o
   4   7   6       76.92       61.07     10.50 o
   5   7   6        7.13       10.22      9.89 o
   6   7   6        2.17        3.02     10.39 o
   7   7   6        0.35       -0.04     15.21 o
   8   7   6        0.90       -0.94     16.70 o
   9   7   6        2.40        9.83     19.23 o
 -12   8   6        0.13       -0.79     25.91 o
 -11   8   6        0.50        3.14     17.45 o
 -10   8   6       24.29       26.50     16.05 o
  -9   8   6       43.60       39.94     14.79 o
  -8   8   6       13.53       13.15     10.39 o
  -7   8   6       24.66       10.61      8.93 o
  -6   8   6       14.10        9.31      8.23 o
  -5   8   6      349.69      345.20     16.20 o
  -4   8   6      406.63      408.70     16.12 o
  -3   8   6       55.29       71.92      7.87 o
  -2   8   6      535.46      508.17     12.46 o
  -1   8   6       15.97       15.52      6.06 o
   0   8   6       22.72       23.85      6.51 o
   1   8   6       62.33       45.00      7.48 o
   2   8   6       47.74       36.20      8.77 o
   3   8   6        0.48       -0.73      8.36 o
   4   8   6       89.40       81.57     11.75 o
   5   8   6       77.94      101.40     13.71 o
   6   8   6        1.68        1.15     11.44 o
   7   8   6       69.71       74.12     18.94 o
   8   8   6       13.86       14.88     19.25 o
 -12   9   6        0.18       -1.40     27.92 o
 -11   9   6        2.12        0.39     19.16 o
 -10   9   6       96.09       89.91     20.42 o
  -9   9   6       17.44       13.51     15.53 o
  -8   9   6       14.37       19.10     14.18 o
  -7   9   6       26.41       15.37      9.58 o
  -6   9   6       18.48       19.63      9.34 o
  -5   9   6        1.11        0.21      8.20 o
  -4   9   6       14.86        8.05      7.85 o
  -3   9   6       95.93      106.51      9.40 o
  -2   9   6        0.00       -1.30      7.62 o
  -1   9   6      214.25      187.55     11.38 o
   0   9   6      600.57      638.97     20.02 o
   1   9   6        0.03        0.14      8.13 o
   2   9   6        0.74        0.64      8.34 o
   3   9   6        3.84        0.41      9.18 o
   4   9   6       16.90       14.26     10.05 o
   5   9   6       85.01       82.66     13.76 o
   6   9   6       71.79       68.31     14.98 o
   7   9   6       12.15       13.73     13.98 o
   8   9   6        3.47       14.93     20.92 o
 -12  10   6        5.02       -2.00     33.26 o
 -11  10   6       14.79        9.35     18.86 o
 -10  10   6        5.73        6.87     17.05 o
  -9  10   6       14.14       11.28     15.76 o
  -8  10   6       29.47       37.03     15.33 o
  -7  10   6       28.82       41.07     11.61 o
  -6  10   6       45.08       65.56     11.99 o
  -5  10   6       75.17       62.87     22.28 o
  -4  10   6       64.52       51.20     10.55 o
  -3  10   6       76.00       37.60      9.76 o
  -2  10   6       12.85        4.33      8.34 o
  -1  10   6      390.54      423.24     15.46 o
   0  10   6       58.68       71.11     14.92 o
   1  10   6        0.03       -0.59      8.57 o
   2  10   6       13.00        1.75      8.77 o
   3  10   6        1.76        2.53      9.86 o
   4  10   6        4.27        2.85     11.05 o
   5  10   6       15.68       21.99     12.84 o
   6  10   6       43.36       29.03     14.16 o
   7  10   6        6.29        0.39     15.69 o
 -11  11   6       17.93       16.99     32.41 o
 -10  11   6        2.45       -1.46     18.26 o
  -9  11   6       22.76       22.42     17.40 o
  -8  11   6        1.48       -0.26     14.03 o
  -7  11   6        0.01       -3.64     13.28 o
  -6  11   6       15.69       16.41     11.19 o
  -5  11   6       20.26        5.83      9.91 o
  -4  11   6       22.26       16.72      9.99 o
  -3  11   6       77.33       59.83     11.46 o
  -2  11   6       40.38       18.11      9.81 o
  -1  11   6        0.01        4.01      9.57 o
   0  11   6        5.84       18.40      9.50 o
   1  11   6        3.25       -0.38      9.71 o
   2  11   6       13.59        9.28     10.48 o
   3  11   6       38.11       49.14     12.93 o
   4  11   6       10.85        2.27     12.55 o
   5  11   6        0.07       -0.38     13.22 o
   6  11   6       15.82       18.28     15.83 o
   7  11   6       33.35       36.62     17.02 o
 -10  12   6        3.24        7.62     21.54 o
  -9  12   6        8.53        4.68     19.26 o
  -8  12   6        0.74       -1.91     15.18 o
  -7  12   6        9.25       10.81     15.38 o
  -6  12   6       13.42        8.83     14.67 o
  -5  12   6        8.73       16.80     13.99 o
  -4  12   6        7.56        8.12     10.30 o
  -3  12   6       56.08       51.68     12.41 o
  -2  12   6        8.48        7.61     10.41 o
  -1  12   6      160.72      128.58     17.99 o
   0  12   6       15.45       11.83     10.95 o
   1  12   6       50.32       48.68     12.48 o
   2  12   6       11.70       13.21     12.45 o
   3  12   6       26.45       22.82     13.68 o
   4  12   6       11.77       12.73     13.68 o
   5  12   6        0.43        1.51     15.09 o
   6  12   6        0.00        3.96     16.75 o
   7  12   6        0.51       -1.27     28.40 o
  -9  13   6        3.43        6.26     18.94 o
  -8  13   6        5.12        3.19     18.09 o
  -7  13   6        0.02        0.34     17.50 o
  -6  13   6        0.07        1.15     21.97 o
  -5  13   6        4.27        4.63     14.74 o
  -4  13   6       15.10       17.34     12.44 o
  -3  13   6       11.72        8.97     12.11 o
  -2  13   6       18.66       22.50     14.59 o
  -1  13   6       23.12       12.64     15.48 o
   0  13   6       77.09       63.18     16.87 o
   1  13   6       81.80       86.54     15.62 o
   2  13   6       25.71       21.17     13.55 o
   3  13   6       10.03        4.57     14.40 o
   4  13   6       27.25       20.67     15.93 o
   5  13   6        3.01        4.32     16.86 o
   6  13   6        0.14       -2.55     31.86 o
  -8  14   6        4.20       -0.60     20.03 o
  -7  14   6        4.56        0.61     25.49 o
  -6  14   6        3.28        2.67     24.46 o
  -5  14   6       22.87       19.57     17.04 o
  -4  14   6       14.00       12.12     17.20 o
  -3  14   6       12.18        8.25     15.83 o
  -2  14   6       12.77       15.49     17.42 o
  -1  14   6       58.27       56.98     18.93 o
   0  14   6       10.53        8.45     16.12 o
   1  14   6       23.36       12.07     18.02 o
   2  14   6       18.47       12.11     15.29 o
   3  14   6        1.48       -2.57     15.54 o
   4  14   6        1.93        1.56     16.46 o
   5  14   6        6.47       11.59     32.22 o
  -6  15   6        0.08        3.52     18.28 o
  -5  15   6        0.54       -0.85     19.27 o
  -4  15   6        2.42        2.92     18.68 o
  -3  15   6       13.24       13.84     17.04 o
  -2  15   6       81.79       93.81     22.27 o
  -1  15   6        0.75        3.22     18.44 o
   0  15   6        7.69        7.46     19.20 o
   1  15   6        0.44       -6.13     27.49 o
   2  15   6        2.79        6.86     26.28 o
   3  15   6        9.87        7.89     30.28 o
  -2  16   6        5.54       12.32     27.67 o
 -14   1   7       11.45        0.61     20.42 o
 -13   1   7        1.53        2.98     18.38 o
 -12   1   7        5.75        6.00     16.09 o
 -11   1   7        0.03        0.82     13.10 o
 -10   1   7      109.68      109.80     15.59 o
  -9   1   7      281.01      259.16     19.75 o
  -8   1   7       74.48       73.11     12.20 o
  -7   1   7       94.33      115.59     12.55 o
  -6   1   7       39.58       44.13      9.15 o
  -5   1   7      254.96      276.64     10.43 o
  -4   1   7        2.74        1.15      4.06 o
  -3   1   7      324.54      419.74      9.64 o
  -2   1   7      218.59      174.86      5.92 o
  -1   1   7      488.24      540.22     10.10 o
   0   1   7       21.29       21.96      3.72 o
   1   1   7        3.52        3.24      3.53 o
   2   1   7       53.54       71.72      6.24 o
   3   1   7      245.85      252.24     11.63 o
   4   1   7      300.45      234.50     14.34 o
   5   1   7       51.92       74.96     13.64 o
   6   1   7       30.00       16.02     11.80 o
   7   1   7        0.27        0.86     13.09 o
   8   1   7       11.49       18.28     15.08 o
   9   1   7       11.60        5.72     18.64 o
 -14   2   7        6.91        1.15     19.44 o
 -13   2   7       13.92        7.86     19.14 o
 -12   2   7       93.23       87.68     18.86 o
 -11   2   7      111.68      112.82     18.57 o
 -10   2   7        0.01       -0.37     11.39 o
  -9   2   7        0.00        1.43     10.22 o
  -8   2   7        1.75        3.21      9.11 o
  -7   2   7      109.33      119.03     13.11 o
  -6   2   7       18.43       30.09      6.48 o
  -5   2   7       28.37       31.43      5.99 o
  -4   2   7        0.46        0.72      4.30 o
  -3   2   7       89.02       77.70      4.10 o
  -2   2   7      301.55      292.51      6.95 o
  -1   2   7      886.03      849.57     11.48 o
   0   2   7      372.69      390.14      9.58 o
   1   2   7        7.52        2.59      3.62 o
   2   2   7      329.70      277.82      9.87 o
   3   2   7       97.74       80.24      9.42 o
   4   2   7      328.78      310.91     15.69 o
   5   2   7      160.50      189.07     13.92 o
   6   2   7        2.47       12.05     11.61 o
   7   2   7       28.52       30.32     14.26 o
   8   2   7        6.95       11.38     16.73 o
   9   2   7        9.16       16.65     17.94 o
 -14   3   7       45.71       45.09     34.23 o
 -13   3   7        1.08       -1.47     18.97 o
 -12   3   7       15.05       11.77     16.98 o
 -11   3   7       80.12       86.69     16.50 o
 -10   3   7       43.24       29.49     13.22 o
  -9   3   7        1.19        5.25     10.73 o
  -8   3   7       12.69        9.33      9.87 o
  -7   3   7      131.66      136.39     10.98 o
  -6   3   7      191.50      165.23     10.78 o
  -5   3   7       45.97       51.38      6.94 o
  -4   3   7       53.92       69.36      7.19 o
  -3   3   7      247.72      310.78      6.55 o
  -2   3   7      118.15      177.78      6.88 o
  -1   3   7      392.12      442.47      8.78 o
   0   3   7      268.15      311.98      8.16 o
   1   3   7        0.41        5.17      3.65 o
   2   3   7       29.79       42.02      6.40 o
   3   3   7       44.29       62.80      9.45 o
   4   3   7       72.27       53.89      9.63 o
   5   3   7      352.51      407.15     19.25 o
   6   3   7       12.80       23.94     13.05 o
   7   3   7       33.01       31.01     14.78 o
   8   3   7       13.14       19.84     15.68 o
   9   3   7        5.78       15.63     18.18 o
 -13   4   7       21.23       16.08     28.70 o
 -12   4   7        0.16        1.64     16.93 o
 -11   4   7       14.60       13.38     14.54 o
 -10   4   7      127.78      141.02     17.79 o
  -9   4   7       70.67       76.63     13.66 o
  -8   4   7        6.61        7.07      7.84 o
  -7   4   7       24.54       34.28      8.26 o
  -6   4   7      252.20      254.32     13.29 o
  -5   4   7       39.69       31.88      7.09 o
  -4   4   7      313.20      303.36      9.42 o
  -3   4   7      210.26      190.56      7.13 o
  -2   4   7      269.90      262.84      7.01 o
  -1   4   7      440.74      504.23      9.28 o
   0   4   7       24.86       23.33      4.61 o
   1   4   7      199.91      173.55      9.36 o
   2   4   7      139.31      160.92     10.00 o
   3   4   7      203.74      221.28     13.67 o
   4   4   7       74.85       54.41     10.15 o
   5   4   7       52.17       65.13     10.89 o
   6   4   7      203.19      189.05     19.58 o
   7   4   7        1.76        1.34     13.82 o
   8   4   7       24.51       39.49     17.21 o
   9   4   7       31.43       33.66     20.10 o
 -13   5   7        9.71        4.92     25.67 o
 -12   5   7        3.05        1.39     15.98 o
 -11   5   7       32.36       29.18     15.68 o
 -10   5   7      301.52      321.93     24.38 o
  -9   5   7        1.08        2.37     11.37 o
  -8   5   7        5.57        3.05      8.66 o
  -7   5   7        6.16        6.87      7.75 o
  -6   5   7       22.17       24.43      7.85 o
  -5   5   7        7.44        5.33      6.28 o
  -4   5   7      780.68      798.39     19.02 o
  -3   5   7        0.00       -0.74      4.48 o
  -2   5   7       19.32       13.92      4.26 o
  -1   5   7      351.28      323.81      9.66 o
   0   5   7      118.96      121.48      8.07 o
   1   5   7       66.22       83.07      9.77 o
   2   5   7      132.16      125.76      9.33 o
   3   5   7      284.41      286.44     15.12 o
   4   5   7      533.94      509.25     20.45 o
   5   5   7        0.02       -1.23      8.96 o
   6   5   7        1.20        0.60     10.40 o
   7   5   7        3.64        0.10     14.44 o
   8   5   7        9.04        9.71     17.03 o
   9   5   7       13.43       17.33     19.31 o
 -13   6   7        0.25        7.77     27.19 o
 -12   6   7        0.50       -0.06     23.06 o
 -11   6   7       40.93       51.74     17.04 o
 -10   6   7       45.72       38.74     15.58 o
  -9   6   7        0.01        2.17     10.15 o
  -8   6   7      147.70      141.02     12.98 o
  -7   6   7      180.74      189.56     13.91 o
  -6   6   7      225.36      222.98     14.00 o
  -5   6   7      265.86      269.11     13.55 o
  -4   6   7        0.07       -0.88      5.89 o
  -3   6   7      200.03      191.42     10.07 o
  -2   6   7      372.40      362.81      9.55 o
  -1   6   7       11.81        6.44      4.49 o
   0   6   7       64.37       75.32      7.54 o
   1   6   7      113.49      113.48      8.99 o
   2   6   7        0.00       -0.68      7.09 o
   3   6   7        3.27        8.56      8.26 o
   4   6   7      748.51      751.66     24.29 o
   5   6   7       44.28       41.84     10.86 o
   6   6   7       20.06       21.73     11.82 o
   7   6   7        0.01        1.51     15.01 o
   8   6   7        0.62       -2.89     16.17 o
 -12   7   7       13.00        3.70     27.49 o
 -11   7   7       18.15       13.35     22.09 o
 -10   7   7       26.52       16.19     14.86 o
  -9   7   7        0.89       -0.04     10.57 o
  -8   7   7        1.43        2.56      9.57 o
  -7   7   7      112.19      127.80     12.38 o
  -6   7   7       41.61       25.51      8.42 o
  -5   7   7       56.51       68.69      9.09 o
  -4   7   7       51.70       37.46      8.05 o
  -3   7   7      100.87      135.87      9.18 o
  -2   7   7       53.82       77.69      7.79 o
  -1   7   7       68.49       74.82      7.72 o
   0   7   7       47.64       56.47      7.49 o
   1   7   7      202.69      152.22     10.36 o
   2   7   7      506.90      518.12     19.72 o
   3   7   7      329.97      323.47     17.34 o
   4   7   7        0.53        3.46      9.13 o
   5   7   7        1.92        0.40      9.67 o
   6   7   7       52.16       49.76     13.40 o
   7   7   7       15.14       23.96     18.29 o
   8   7   7        9.53       12.96     18.91 o
 -12   8   7        4.09        2.06     29.31 o
 -11   8   7        5.45        2.25     23.61 o
 -10   8   7       87.66      107.58     19.96 o
  -9   8   7       26.43       35.18     12.20 o
  -8   8   7        3.47        4.26     10.04 o
  -7   8   7        0.19       -0.06      8.94 o
  -6   8   7        0.19        1.40      8.18 o
  -5   8   7      156.90      129.61     11.98 o
  -4   8   7       70.56       68.82      9.43 o
  -3   8   7       32.23       44.40      7.17 o
  -2   8   7        0.39       -1.60      6.90 o
  -1   8   7       38.29       50.35      7.68 o
   0   8   7      109.83      108.48      9.47 o
   1   8   7       43.28       35.10      7.93 o
   2   8   7       78.61       99.44     11.74 o
   3   8   7        2.66        3.81      9.08 o
   4   8   7       67.92       45.20     12.05 o
   5   8   7        3.77        0.84     11.21 o
   6   8   7       11.17       11.59     12.47 o
   7   8   7       48.20       49.06     15.91 o
   8   8   7        1.40       -0.31     20.64 o
 -11   9   7        2.26        3.22     27.67 o
 -10   9   7        1.17        0.24     16.06 o
  -9   9   7        2.80        2.93     15.13 o
  -8   9   7        1.21       -0.33     10.64 o
  -7   9   7       82.22       91.45     12.52 o
  -6   9   7      128.60       91.05     12.07 o
  -5   9   7        6.86       -0.65      8.69 o
  -4   9   7        1.37        6.77      7.09 o
  -3   9   7       13.54        7.12      8.11 o
  -2   9   7      377.60      334.63     17.27 o
  -1   9   7      209.82      174.30     13.67 o
   0   9   7      148.48      183.38     11.67 o
   1   9   7        4.70        8.87      9.11 o
   2   9   7        0.49       -0.45      8.91 o
   3   9   7       67.99       61.85     12.72 o
   4   9   7       22.33       13.37     11.58 o
   5   9   7        1.35       -2.68     12.16 o
   6   9   7       20.61       26.16     14.74 o
   7   9   7       23.79       33.43     16.14 o
 -11  10   7        1.01        2.91     26.52 o
 -10  10   7        4.81        7.83     18.59 o
  -9  10   7        0.17       -0.35     16.45 o
  -8  10   7        1.79        0.04     13.93 o
  -7  10   7       24.47       22.57     11.77 o
  -6  10   7       48.37       62.58     12.42 o
  -5  10   7        4.71       17.39     10.19 o
  -4  10   7       20.76        1.16      9.09 o
  -3  10   7      323.86      293.72     17.27 o
  -2  10   7       18.31       16.13      9.54 o
  -1  10   7      109.03      137.49     13.63 o
   0  10   7      139.12      121.67     13.46 o
   1  10   7       36.35       42.86     10.92 o
   2  10   7        1.32        1.07      9.71 o
   3  10   7       88.36       83.92     13.93 o
   4  10   7       33.08       38.98     13.16 o
   5  10   7       24.88       26.67     13.80 o
   6  10   7        7.19       11.30     14.56 o
   7  10   7        5.57        3.22     21.05 o
 -11  11   7        3.09        1.27     32.29 o
 -10  11   7        1.43        2.85     19.98 o
  -9  11   7        0.31       -0.81     17.84 o
  -8  11   7        0.00       -0.37     16.00 o
  -7  11   7       31.78       28.01     16.13 o
  -6  11   7       32.89       38.67     12.31 o
  -5  11   7       23.62       10.69     12.59 o
  -4  11   7       26.47       35.32     11.14 o
  -3  11   7        5.20       -0.10      9.44 o
  -2  11   7        4.60        3.24      9.47 o
  -1  11   7        3.28        8.69      9.71 o
   0  11   7      171.48      131.68     18.37 o
   1  11   7       60.89       64.14     12.68 o
   2  11   7       20.83       17.30     11.76 o
   3  11   7        1.18       -1.42     11.82 o
   4  11   7       27.57       27.28     14.09 o
   5  11   7        3.18       -0.28     15.00 o
   6  11   7        0.27       -3.35     16.54 o
 -10  12   7        0.72        0.85     21.45 o
  -9  12   7        1.89       -1.67     18.16 o
  -8  12   7        1.18        2.61     16.94 o
  -7  12   7        0.49       -0.44     15.20 o
  -6  12   7        7.13        3.94     22.88 o
  -5  12   7        6.30        9.35     11.74 o
  -4  12   7        2.57        0.92     11.52 o
  -3  12   7       21.34       11.38     11.40 o
  -2  12   7       19.79        8.43     11.23 o
  -1  12   7        2.23        3.50     10.38 o
   0  12   7       18.94       20.38     14.42 o
   1  12   7        2.21        2.94     14.02 o
   2  12   7       19.79       18.74     12.99 o
   3  12   7        1.46        4.60     13.38 o
   4  12   7        9.94        4.20     15.03 o
   5  12   7       10.03        7.56     15.91 o
   6  12   7        0.12       -1.48     21.90 o
  -9  13   7        3.92        2.11     21.44 o
  -8  13   7        0.21       -0.76     17.43 o
  -7  13   7        7.94       10.98     27.67 o
  -6  13   7       23.81       32.59     27.61 o
  -5  13   7       15.75       13.33     13.79 o
  -4  13   7       22.72       35.23     13.19 o
  -3  13   7        1.11       -1.15     11.61 o
  -2  13   7        0.11        2.01     12.38 o
  -1  13   7        3.26        5.79     15.70 o
   0  13   7        4.28        1.65     14.82 o
   1  13   7        0.60        0.13     15.43 o
   2  13   7       11.27       25.18     18.86 o
   3  13   7       33.85       32.02     15.32 o
   4  13   7        1.93       -0.09     16.55 o
   5  13   7        4.33       -0.41     22.07 o
  -8  14   7        3.18        3.76     32.04 o
  -7  14   7        7.43        4.61     30.34 o
  -6  14   7        4.61        2.38     18.79 o
  -5  14   7       14.44       13.78     16.95 o
  -4  14   7        1.89        1.00     14.36 o
  -3  14   7        7.67       12.53     14.58 o
  -2  14   7        5.82        3.07     17.80 o
  -1  14   7        3.31       10.34     17.61 o
   0  14   7        0.97        2.46     17.67 o
   1  14   7        0.01        1.84     18.42 o
   2  14   7       14.75       15.72     20.62 o
   3  14   7        4.16       -3.52     29.43 o
   4  14   7        1.70       -0.92     22.70 o
  -7  15   7        2.59        4.13     30.28 o
  -6  15   7        0.30       -2.43     28.83 o
  -5  15   7        8.08        9.90     19.64 o
  -4  15   7        4.35        4.33     19.78 o
  -3  15   7        5.68        4.65     18.38 o
  -2  15   7        0.40       -0.32     18.80 o
  -1  15   7        5.26        2.46     18.21 o
   0  15   7        7.41        2.66     19.84 o
   1  15   7        9.00        9.04     30.22 o
   2  15   7       16.27       21.79     32.16 o
  -4  16   7       12.94       13.96     30.46 o
  -3  16   7        0.13       -2.31     31.07 o
 -14   0   8      106.78      100.13     36.41 o
 -13   0   8       54.92       57.41     27.31 o
 -12   0   8       31.40       35.62     25.49 o
 -11   0   8        3.39        2.61     18.45 o
 -10   0   8      175.64      192.62     26.64 o
  -9   0   8       38.96       38.11     17.23 o
  -8   0   8      540.54      560.01     35.08 o
  -7   0   8       64.06       43.09     14.69 o
  -6   0   8      280.79      391.97     27.19 o
  -5   0   8       32.33        7.16     10.07 o
  -4   0   8       18.21       26.64     11.71 o
  -3   0   8       25.56       73.71      6.51 o
  -2   0   8      824.17     1087.82     18.68 o
  -1   0   8     2940.56     2755.25     42.63 o
   0   0   8       10.74       14.30      5.82 o
   1   0   8      356.83      316.79     13.26 o
   3   0   8      255.44      293.05     18.61 o
   4   0   8       17.10       23.91     15.05 o
   5   0   8      210.73      163.00     25.85 o
   6   0   8       74.33      127.87     25.00 o
   7   0   8      158.80      204.03     33.01 o
   8   0   8        1.38        1.15     22.51 o
 -14   1   8        9.65       10.59     22.38 o
 -13   1   8        8.19       14.79     18.11 o
 -12   1   8      138.73      104.29     25.40 o
 -11   1   8      110.18      103.76     36.26 o
 -10   1   8       30.72       23.41     12.44 o
  -9   1   8       76.22       80.68     14.84 o
  -8   1   8       68.68       79.88     12.79 o
  -7   1   8      676.02      709.26     26.02 o
  -6   1   8      201.75      219.91     16.75 o
  -5   1   8      128.65      168.80     13.75 o
  -4   1   8        0.01       -0.05      4.01 o
  -3   1   8      153.60      169.89      6.19 o
  -2   1   8       76.98       72.17      4.90 o
  -1   1   8        0.46        0.47      3.38 o
   0   1   8        0.31        0.27      3.66 o
   1   1   8       19.70       14.69      4.45 o
   2   1   8       65.58       71.53      6.12 o
   3   1   8      437.94      384.27     14.51 o
   4   1   8     1122.44     1254.09     28.87 o
   5   1   8       76.39      104.88     15.30 o
   6   1   8       69.99       74.74     15.68 o
   7   1   8        9.93        5.82     15.88 o
   8   1   8       11.57        6.15     16.26 o
 -14   2   8        5.90        4.93     22.42 o
 -13   2   8        9.16        4.90     17.99 o
 -12   2   8       48.62       53.87     19.03 o
 -11   2   8       83.75       84.80     16.88 o
 -10   2   8       26.16       20.63     13.14 o
  -9   2   8       43.41       36.07     12.43 o
  -8   2   8       42.76       54.22     12.41 o
  -7   2   8       38.07       24.41      9.98 o
  -6   2   8       42.67       61.50     10.95 o
  -5   2   8        9.72        4.98      5.45 o
  -4   2   8        1.19        1.26      4.14 o
  -3   2   8      191.56      177.58      7.53 o
  -2   2   8      225.92      144.03      6.30 o
  -1   2   8      317.53      415.49      9.26 o
   0   2   8       20.36       33.54      4.52 o
   1   2   8       55.65       68.03      5.72 o
   2   2   8       28.39       46.66      6.53 o
   3   2   8      162.73      146.78     12.19 o
   4   2   8        0.03       -2.02      8.27 o
   5   2   8        3.70       -2.50      9.38 o
   6   2   8        2.25        0.94     13.58 o
   7   2   8       34.93       20.55     15.84 o
   8   2   8       11.06       11.74     16.76 o
 -14   3   8        8.52        8.37     32.77 o
 -13   3   8       63.47       56.28     20.03 o
 -12   3   8       24.30       20.22     16.80 o
 -11   3   8       56.26       62.96     16.81 o
 -10   3   8       21.43       20.19     13.32 o
  -9   3   8        7.47        4.14     11.32 o
  -8   3   8        1.79       -1.24      9.92 o
  -7   3   8      349.94      357.40     33.44 o
  -6   3   8      117.23      126.57     10.44 o
  -5   3   8      496.92      497.94     15.60 o
  -4   3   8       46.52       36.02      8.73 o
  -3   3   8       57.89       71.88      5.62 o
  -2   3   8      140.49      150.03      6.44 o
  -1   3   8      194.49      177.41      7.07 o
   0   3   8        1.46        0.92      3.86 o
   1   3   8       19.89        8.98      5.10 o
   2   3   8      137.92      154.85      9.99 o
   3   3   8       72.27       69.75     10.30 o
   4   3   8       23.16       14.77      8.91 o
   5   3   8       22.49       15.32     10.71 o
   6   3   8       49.06       59.22     16.72 o
   7   3   8       32.03       25.97     16.34 o
   8   3   8        8.31       12.53     16.82 o
 -13   4   8        1.87       -0.05     19.05 o
 -12   4   8        1.01        1.79     16.52 o
 -11   4   8       39.94       40.08     16.11 o
 -10   4   8        6.11        7.68     13.13 o
  -9   4   8        8.75        9.01     12.02 o
  -8   4   8       35.80       26.33     11.11 o
  -7   4   8      356.62      342.54     20.43 o
  -6   4   8        0.32        2.56      6.98 o
  -5   4   8      222.70      224.41     12.61 o
  -4   4   8       37.69       26.30     10.85 o
  -3   4   8       24.12        9.04      4.97 o
  -2   4   8      263.48      318.67     11.27 o
  -1   4   8      115.69      114.35      8.00 o
   0   4   8       49.73       53.26      5.21 o
   1   4   8        7.74        3.89      5.66 o
   2   4   8       62.66       48.20      7.91 o
   3   4   8       79.19       81.71     11.39 o
   4   4   8       17.41       24.70      9.91 o
   5   4   8        0.07       -1.47      9.52 o
   6   4   8       24.93       23.51     15.55 o
   7   4   8        0.08       -1.61     15.19 o
   8   4   8       13.93       14.57     19.41 o
 -13   5   8        5.32       15.96     27.49 o
 -12   5   8        2.82        1.79     18.04 o
 -11   5   8        0.75       -0.98     15.05 o
 -10   5   8        1.09        1.61     13.28 o
  -9   5   8       38.04       32.21     13.28 o
  -8   5   8        3.04        3.83     11.58 o
  -7   5   8      199.26      195.70     13.54 o
  -6   5   8       11.08       19.11      9.83 o
  -5   5   8      288.60      308.30     14.47 o
  -4   5   8      166.25      177.32     11.54 o
  -3   5   8        0.65        0.94      5.01 o
  -2   5   8      252.47      225.56     10.49 o
  -1   5   8       27.30       16.52      4.95 o
   0   5   8      224.17      229.46     11.21 o
   1   5   8        8.64        8.06      6.37 o
   2   5   8      674.64      654.79     21.73 o
   3   5   8      371.51      342.81     18.01 o
   4   5   8        4.60        3.74      9.10 o
   5   5   8       84.26       75.30     12.88 o
   6   5   8        1.69        5.26     11.35 o
   7   5   8       22.50       30.21     18.19 o
   8   5   8       25.82       33.14     19.92 o
 -13   6   8        1.02        3.34     30.65 o
 -12   6   8        0.83        0.65     17.96 o
 -11   6   8        7.61        5.90     15.36 o
 -10   6   8        4.75       13.29     14.39 o
  -9   6   8       27.17       11.80     12.46 o
  -8   6   8       10.02       11.66     10.04 o
  -7   6   8       17.90       20.27      9.30 o
  -6   6   8      361.13      390.07     16.84 o
  -5   6   8       32.26       39.21      8.54 o
  -4   6   8      171.09      169.79     10.28 o
  -3   6   8       10.91        5.60      5.68 o
  -2   6   8        0.88        0.97      5.66 o
  -1   6   8      336.06      298.12     15.06 o
   0   6   8      295.63      281.87     12.54 o
   1   6   8      122.37      134.02     10.01 o
   2   6   8        0.00        1.52      6.87 o
   3   6   8      139.36      160.28     13.80 o
   4   6   8        7.03        9.69     10.11 o
   5   6   8       16.55       22.31     12.10 o
   6   6   8        8.60       10.11     12.88 o
   7   6   8       11.20       11.86     18.10 o
   8   6   8       47.90       70.09     32.47 o
 -12   7   8        0.00        3.58     26.16 o
 -11   7   8       12.05       16.59     17.05 o
 -10   7   8       24.40       26.83     16.52 o
  -9   7   8       11.32        1.28     14.13 o
  -8   7   8        0.04        2.16      9.81 o
  -7   7   8       42.67       38.72      9.96 o
  -6   7   8      176.86      169.67     13.18 o
  -5   7   8       41.62       59.27     10.08 o
  -4   7   8      194.01      161.91     10.43 o
  -3   7   8      635.62      627.20     17.17 o
  -2   7   8       54.89       61.83      9.55 o
  -1   7   8        0.06        1.85      7.61 o
   0   7   8      433.14      491.23     16.11 o
   1   7   8       52.39       74.29      9.29 o
   2   7   8       11.78        7.86      9.06 o
   3   7   8        0.16        1.99      9.14 o
   4   7   8      161.07      151.30     15.09 o
   5   7   8       26.66       19.54     11.52 o
   6   7   8        6.86        5.68     12.63 o
   7   7   8       30.52       31.98     19.10 o
 -12   8   8        1.88        0.73     27.19 o
 -11   8   8       11.66        6.25     26.94 o
 -10   8   8       11.93        9.28     16.70 o
  -9   8   8        0.00        0.80     11.39 o
  -8   8   8       23.11       28.20     11.59 o
  -7   8   8      280.87      241.27     16.58 o
  -6   8   8        4.46        3.18      8.87 o
  -5   8   8      241.44      197.22     14.20 o
  -4   8   8       26.84        9.38      7.32 o
  -3   8   8      175.92      215.56     24.70 o
  -2   8   8       33.33       36.86      8.95 o
  -1   8   8       89.85       75.66     10.50 o
   0   8   8      514.54      519.22     20.42 o
   1   8   8      214.49      211.75     13.22 o
   2   8   8       10.45        6.01      9.61 o
   3   8   8        0.16       -0.87     10.45 o
   4   8   8      260.39      301.22     20.58 o
   5   8   8       80.77      107.95     15.70 o
   6   8   8        4.62        1.08     13.31 o
   7   8   8       68.37       93.16     21.91 o
 -11   9   8       16.74        7.59     25.49 o
 -10   9   8        1.08       -3.34     24.21 o
  -9   9   8        0.02       -1.05     12.83 o
  -8   9   8       19.07       13.10     12.16 o
  -7   9   8       22.84        3.81     10.88 o
  -6   9   8        0.50        0.41      9.85 o
  -5   9   8       91.56       90.22     12.39 o
  -4   9   8       25.15        8.60      9.23 o
  -3   9   8      109.17       74.10     11.26 o
  -2   9   8      345.64      314.37     17.82 o
  -1   9   8       55.92       82.27     11.78 o
   0   9   8        1.43        2.38      9.00 o
   1   9   8        5.48        1.11      9.79 o
   2   9   8       28.40       27.76     11.14 o
   3   9   8       47.04       53.21     12.81 o
   4   9   8        7.51        3.83     11.70 o
   5   9   8        8.20       12.24     13.55 o
   6   9   8       30.42       35.80     16.32 o
   7   9   8       23.02       31.98     29.86 o
 -11  10   8        0.00        0.55     29.98 o
 -10  10   8        3.38        6.80     23.18 o
  -9  10   8       17.51       10.90     17.22 o
  -8  10   8        6.47        6.94     12.89 o
  -7  10   8      127.03      154.50     15.93 o
  -6  10   8       90.59       67.87     12.50 o
  -5  10   8       13.63        8.06      9.97 o
  -4  10   8       30.18       28.89     10.66 o
  -3  10   8       72.70       55.39     11.44 o
  -2  10   8       41.18       25.98     10.34 o
  -1  10   8       38.73       38.54     10.79 o
   0  10   8        0.23        2.95      9.69 o
   1  10   8        3.06        0.73     12.14 o
   2  10   8        2.98        1.63     11.42 o
   3  10   8        3.79        4.21     12.53 o
   4  10   8        6.09        4.36     13.52 o
   5  10   8       19.83        8.87     14.19 o
   6  10   8        1.18       -0.07     16.30 o
 -10  11   8        0.73        0.40     20.11 o
  -9  11   8        0.75       -1.33     18.40 o
  -8  11   8        0.36        1.19     15.89 o
  -7  11   8       31.28       38.47     13.58 o
  -6  11   8       12.94        9.07     15.40 o
  -5  11   8       59.81       60.68     13.04 o
  -4  11   8       13.10        6.22     11.43 o
  -3  11   8        9.73        4.50     10.67 o
  -2  11   8       81.57      106.36     14.42 o
  -1  11   8       28.33       29.72     11.69 o
   0  11   8       60.61       36.45     14.98 o
   1  11   8        0.43       -0.17     14.65 o
   2  11   8       42.98       47.49     17.00 o
   3  11   8        2.40        1.48     13.55 o
   4  11   8        5.94        6.58     14.53 o
   5  11   8        1.26        2.90     15.93 o
   6  11   8        0.00       -2.73     27.37 o
 -10  12   8        2.68        5.58     22.75 o
  -9  12   8        1.53        3.17     19.98 o
  -8  12   8        5.83        3.09     18.88 o
  -7  12   8       13.02        5.16     23.12 o
  -6  12   8       32.98       36.69     14.10 o
  -5  12   8       85.76       84.47     15.79 o
  -4  12   8        8.75        5.23     12.51 o
  -3  12   8       56.29       52.15     13.74 o
  -2  12   8        0.03       -2.62      9.79 o
  -1  12   8       32.11       23.70     12.94 o
   0  12   8        5.80        1.67     14.77 o
   1  12   8       17.30       20.35     17.23 o
   2  12   8       18.03       22.36     17.44 o
   3  12   8       10.28       13.20     18.95 o
   4  12   8        0.12       -3.29     15.43 o
   5  12   8        0.59       -2.43     29.98 o
  -9  13   8        6.38        5.76     21.23 o
  -8  13   8        1.59        3.34     30.59 o
  -7  13   8       19.65       19.24     29.43 o
  -6  13   8       23.79       29.74     18.17 o
  -5  13   8        2.19        4.60     13.62 o
  -4  13   8        5.83       12.27     14.22 o
  -3  13   8        0.00       -2.16     13.53 o
  -2  13   8        0.29       -1.67     12.70 o
  -1  13   8        6.49        1.65     15.67 o
   0  13   8       30.13       34.47     16.95 o
   1  13   8       18.58       10.84     16.69 o
   2  13   8        0.08       -0.61     17.99 o
   3  13   8        0.74        0.79     18.09 o
   4  13   8        3.08       -1.21     28.04 o
  -7  14   8        0.26        1.09     20.84 o
  -6  14   8        6.38        1.72     19.99 o
  -5  14   8       29.06       41.37     19.76 o
  -4  14   8        3.46        3.67     15.48 o
  -3  14   8       56.36       69.73     17.67 o
  -2  14   8        0.58        0.35     17.09 o
  -1  14   8        0.00       -1.61     18.45 o
   0  14   8        0.82       -2.06     18.00 o
   1  14   8        0.58       -1.60     18.68 o
   2  14   8        4.39        1.21     30.65 o
  -5  15   8        4.04        1.52     28.89 o
  -4  15   8        0.14       -0.61     21.06 o
  -3  15   8        0.28       -2.67     19.98 o
  -2  15   8        0.07       -1.36     19.23 o
  -1  15   8        9.52        8.68     30.71 o
   0  15   8        6.25        4.13     31.25 o
   1  15   8        0.00       -3.16     28.16 o
 -14   1   9        1.81        1.78     21.29 o
 -13   1   9       22.37       24.80     20.51 o
 -12   1   9       36.09       33.56     18.52 o
 -11   1   9        1.41        0.65     14.84 o
 -10   1   9        0.17       -3.14     11.77 o
  -9   1   9       44.36       66.12     14.42 o
  -8   1   9       26.11       13.86     11.14 o
  -7   1   9        1.55        1.72      9.55 o
  -6   1   9      158.42      141.61     13.95 o
  -5   1   9       35.88       14.11      8.66 o
  -4   1   9      273.26      194.24      9.88 o
  -3   1   9      118.00      151.39      7.81 o
  -2   1   9      208.18      212.37      7.84 o
  -1   1   9        1.00       18.53      4.57 o
   0   1   9       34.46       43.26      5.39 o
   1   1   9       19.00       26.04      5.38 o
   2   1   9      261.67      261.54     11.40 o
   3   1   9      232.93      259.07     13.78 o
   4   1   9       33.02       20.47     10.22 o
   5   1   9       34.59       39.67     14.07 o
   6   1   9       24.93       28.92     15.96 o
   7   1   9       25.46       18.88     17.55 o
   8   1   9        0.10        1.94     20.36 o
 -14   2   9        0.14        5.34     32.29 o
 -13   2   9       76.91       77.07     22.48 o
 -12   2   9       55.59       63.04     19.10 o
 -11   2   9        2.07        1.07     15.14 o
 -10   2   9        3.77        2.51     13.44 o
  -9   2   9        2.12        4.18     12.36 o
  -8   2   9       82.52       82.06     14.07 o
  -7   2   9       21.31       35.55     12.03 o
  -6   2   9        1.57        3.15      9.16 o
  -5   2   9       76.69       88.16      8.99 o
  -4   2   9       42.59       41.03      5.50 o
  -3   2   9        0.02        0.35      4.29 o
  -2   2   9        7.74        4.66      4.45 o
  -1   2   9       72.78       93.18      6.09 o
   0   2   9        3.11        5.74      4.37 o
   1   2   9       86.77      110.30      7.21 o
   2   2   9      213.15      163.97      9.68 o
   3   2   9      147.85      198.39     14.26 o
   4   2   9      116.23      134.11     14.34 o
   5   2   9       15.24        5.73     12.40 o
   6   2   9        4.58        5.68     15.60 o
   7   2   9        9.56       16.91     18.49 o
   8   2   9        0.19        1.14     19.16 o
 -14   3   9       10.64        7.28     33.44 o
 -13   3   9        0.95       -0.05     20.04 o
 -12   3   9        0.07        0.78     16.50 o
 -11   3   9       68.66       57.36     17.28 o
 -10   3   9        8.70       13.55     13.23 o
  -9   3   9        0.01       -1.41     11.66 o
  -8   3   9       99.10      100.92     15.73 o
  -7   3   9       37.11       43.97     11.60 o
  -6   3   9       10.52       20.24     10.62 o
  -5   3   9        1.82       11.87      8.85 o
  -4   3   9        9.39        1.90      5.27 o
  -3   3   9      240.28      273.57     11.27 o
  -2   3   9      384.92      327.62     10.58 o
  -1   3   9       69.28       48.00      5.40 o
   0   3   9       75.85       82.71      6.30 o
   1   3   9      370.16      489.02     13.48 o
   2   3   9       50.91       31.14      7.80 o
   3   3   9       12.55       -1.05      8.66 o
   4   3   9        0.18       -0.21      9.32 o
   5   3   9        4.26       -0.91     10.21 o
   6   3   9        3.70        2.57     14.93 o
   7   3   9       15.42        5.17     17.17 o
   8   3   9        2.94        0.91     25.91 o
 -14   4   9        2.27        1.34     32.83 o
 -13   4   9       19.58       21.48     20.47 o
 -12   4   9       18.43        7.86     17.27 o
 -11   4   9        3.22        4.56     15.98 o
 -10   4   9       33.94       29.48     14.52 o
  -9   4   9       34.60       47.81     14.25 o
  -8   4   9        2.21        5.05     11.31 o
  -7   4   9        0.12       -0.95     10.07 o
  -6   4   9       46.64       49.99     11.94 o
  -5   4   9       69.00       53.45      8.68 o
  -4   4   9       49.47       31.69      6.69 o
  -3   4   9      186.71      167.82     10.06 o
  -2   4   9        0.31        2.64      5.97 o
  -1   4   9      122.90      106.25     10.66 o
   0   4   9      295.46      279.48     12.57 o
   1   4   9       24.32       14.67      6.83 o
   2   4   9      184.49      196.33     12.54 o
   3   4   9       37.85       38.99     10.74 o
   4   4   9       18.58       21.98     10.53 o
   5   4   9        0.00       -0.33     11.03 o
   6   4   9        4.89       15.42     16.90 o
   7   4   9       11.28       12.68     17.89 o
 -13   5   9        1.64        0.31     19.86 o
 -12   5   9       15.36       10.28     18.98 o
 -11   5   9        3.29        3.78     16.13 o
 -10   5   9        0.38        3.63     14.24 o
  -9   5   9       43.43       57.37     15.22 o
  -8   5   9       31.13       22.59     12.56 o
  -7   5   9        1.35        3.10     10.80 o
  -6   5   9       36.47       24.52      8.24 o
  -5   5   9       14.27        0.59      7.24 o
  -4   5   9      165.52      179.96     10.84 o
  -3   5   9       78.38       79.79      8.32 o
  -2   5   9        3.86        4.60      6.00 o
  -1   5   9      219.52      193.15     13.49 o
   0   5   9      234.63      237.98     12.10 o
   1   5   9       55.70       61.62     10.18 o
   2   5   9       87.97      113.43     13.10 o
   3   5   9        0.73       -1.80      9.22 o
   4   5   9       25.62       27.93     10.99 o
   5   5   9       28.31       36.56     13.55 o
   6   5   9       24.10       19.78     13.91 o
   7   5   9        9.88       10.11     18.50 o
 -12   6   9       31.07       48.42     21.50 o
 -11   6   9        0.29       -1.85     15.51 o
 -10   6   9        2.32        1.79     15.66 o
  -9   6   9        1.17        2.76     14.56 o
  -8   6   9      144.15       97.20     16.40 o
  -7   6   9       96.32       84.04     14.59 o
  -6   6   9      199.32      220.21     18.10 o
  -5   6   9        4.49        1.46      7.76 o
  -4   6   9       37.92       29.92      7.41 o
  -3   6   9      272.29      235.42     12.18 o
  -2   6   9       24.46       24.48      8.55 o
  -1   6   9      115.88      137.12     12.16 o
   0   6   9       15.60       17.52      8.59 o
   1   6   9      195.88      176.41     12.10 o
   2   6   9      404.72      376.23     16.62 o
   3   6   9        8.99        7.28      9.85 o
   4   6   9       61.21       53.36     13.43 o
   5   6   9       47.16       46.12     13.09 o
   6   6   9        0.57       -2.08     13.47 o
   7   6   9        6.56        8.11     19.31 o
 -12   7   9        4.58        2.91     26.82 o
 -11   7   9        1.44        1.40     16.95 o
 -10   7   9       27.84       16.26     16.46 o
  -9   7   9       13.15        8.71     14.30 o
  -8   7   9        1.53        2.49     12.62 o
  -7   7   9        3.01        5.47      9.71 o
  -6   7   9      352.68      281.02     17.12 o
  -5   7   9      238.07      211.80     12.88 o
  -4   7   9       93.63       83.73      9.38 o
  -3   7   9      385.59      354.02     17.41 o
  -2   7   9       39.90       48.48      9.96 o
  -1   7   9      229.26      239.71     16.07 o
   0   7   9        8.43        7.85      8.75 o
   1   7   9      157.37      179.15     14.76 o
   2   7   9      195.10      221.64     15.82 o
   3   7   9       34.12       44.80     11.91 o
   4   7   9       30.06       24.72     12.20 o
   5   7   9        0.07        0.09     12.28 o
   6   7   9       21.54       27.23     16.08 o
   7   7   9        7.01       10.44     30.16 o
 -12   8   9       10.27        5.58     28.34 o
 -11   8   9        0.05        0.64     19.54 o
 -10   8   9       22.82       28.11     17.43 o
  -9   8   9       18.83       20.88     14.98 o
  -8   8   9       92.35       78.31     16.84 o
  -7   8   9       23.88       17.30     10.76 o
  -6   8   9       10.70        4.42     10.14 o
  -5   8   9       97.18       81.94     10.64 o
  -4   8   9      109.24      106.81     12.81 o
  -3   8   9      244.56      252.48     16.48 o
  -2   8   9        5.86        5.65      8.93 o
  -1   8   9        0.37       -0.24      8.86 o
   0   8   9       21.16       24.74     10.49 o
   1   8   9       11.69       10.65     10.44 o
   2   8   9       91.56       70.50     12.70 o
   3   8   9        0.17       -1.23     11.80 o
   4   8   9       23.59       12.97     13.28 o
   5   8   9        8.55        5.84     14.46 o
   6   8   9        2.49        0.42     15.54 o
 -11   9   9        1.13       -4.25     25.73 o
 -10   9   9        3.74        0.71     17.31 o
  -9   9   9        7.41        5.04     15.94 o
  -8   9   9       14.53        8.67     12.11 o
  -7   9   9        3.79        4.83     11.68 o
  -6   9   9       34.88       32.11     11.52 o
  -5   9   9       20.75       18.99     10.39 o
  -4   9   9        0.68       -0.47      9.45 o
  -3   9   9       28.30       47.77     11.38 o
  -2   9   9       97.86      112.56     13.68 o
  -1   9   9       28.83       25.62     10.48 o
   0   9   9       21.14       20.09     11.46 o
   1   9   9       62.55       77.37     13.06 o
   2   9   9       30.86       20.63     14.19 o
   3   9   9       11.12        9.19     12.60 o
   4   9   9       23.10       31.06     14.32 o
   5   9   9        0.55       -0.13     15.53 o
   6   9   9        3.76       -3.82     30.34 o
 -11  10   9        0.12       -2.06     30.28 o
 -10  10   9        0.26        5.04     24.58 o
  -9  10   9        0.09       -2.38     17.41 o
  -8  10   9        6.56        5.31     13.56 o
  -7  10   9        1.70        1.07     11.98 o
  -6  10   9       37.59       31.99     15.44 o
  -5  10   9       30.16       34.15     11.79 o
  -4  10   9       58.75       51.03     12.58 o
  -3  10   9       51.41       40.25     11.98 o
  -2  10   9       87.59       80.83     13.90 o
  -1  10   9        6.89        0.93     10.73 o
   0  10   9       38.68       50.07     13.13 o
   1  10   9       39.19       45.37     15.49 o
   2  10   9        5.75        3.21     14.93 o
   3  10   9        2.09        4.66     16.23 o
   4  10   9        1.29        7.22     14.69 o
   5  10   9        0.43       -2.72     15.92 o
 -10  11   9        0.47       -1.94     28.89 o
  -9  11   9        6.37        7.10     27.25 o
  -8  11   9       42.17       46.27     16.30 o
  -7  11   9        2.77        3.61     17.23 o
  -6  11   9        7.49       19.82     13.59 o
  -5  11   9        8.60       10.86     11.53 o
  -4  11   9       94.12      103.42     15.28 o
  -3  11   9       14.76       14.62     10.31 o
  -2  11   9       17.64        8.68     10.98 o
  -1  11   9       11.70        5.42     11.98 o
   0  11   9        7.56        2.56     11.54 o
   1  11   9        1.03        1.97     16.28 o
   2  11   9        2.78        3.98     16.44 o
   3  11   9       16.48       18.46     19.44 o
   4  11   9        3.65        7.74     19.46 o
   5  11   9        4.05        5.22     27.92 o
  -9  12   9        0.58        1.91     19.59 o
  -8  12   9        1.77        1.64     29.13 o
  -7  12   9        2.50        6.28     19.03 o
  -6  12   9        3.16        2.63     13.12 o
  -5  12   9        4.12        6.30     13.42 o
  -4  12   9        7.13       13.97     13.39 o
  -3  12   9       43.62       49.04     12.71 o
  -2  12   9       19.45       21.61     13.20 o
  -1  12   9       13.32       20.11     13.29 o
   0  12   9        0.05       -0.22     15.94 o
   1  12   9       24.32       18.42     16.88 o
   2  12   9       22.50       27.03     20.42 o
   3  12   9        0.05        1.86     20.31 o
  -8  13   9        0.13       -3.09     31.86 o
  -7  13   9       24.09       28.48     21.16 o
  -6  13   9        0.64        3.91     14.50 o
  -5  13   9       15.74       24.18     14.98 o
  -4  13   9        7.25        7.76     15.28 o
  -3  13   9        9.28        4.67     12.22 o
  -2  13   9        0.00       -1.88     14.12 o
  -1  13   9        1.12        0.89     18.00 o
   0  13   9        0.02       -2.20     18.60 o
   1  13   9        0.19        0.86     18.82 o
   2  13   9       23.42       14.08     30.34 o
  -7  14   9        1.95        0.12     33.26 o
  -6  14   9       29.86       42.93     21.92 o
  -5  14   9        0.70        4.65     16.25 o
  -4  14   9        0.58        2.80     16.62 o
  -3  14   9       34.14       44.64     18.04 o
  -2  14   9        3.72        0.98     18.69 o
  -1  14   9        0.36       -1.45     20.00 o
   0  14   9        0.86       -0.67     29.80 o
   1  14   9        5.86       -0.18     30.95 o
  -4  15   9        9.47        6.86     32.71 o
 -13   0  10       57.23       45.76     28.83 o
 -12   0  10        9.09        7.71     23.12 o
 -11   0  10       74.21       64.99     24.27 o
 -10   0  10        0.33       -1.15     18.08 o
  -9   0  10      107.89      108.69     24.40 o
  -8   0  10        6.57        2.18     14.75 o
  -7   0  10       91.69       75.68     19.12 o
  -6   0  10        1.85        0.61     14.38 o
  -5   0  10       56.14       53.17     10.75 o
  -4   0  10      282.46      250.17     16.58 o
  -3   0  10      274.47      289.53     17.31 o
  -2   0  10        0.00       -0.51      8.19 o
  -1   0  10      202.56      192.28     12.40 o
   0   0  10       11.54       10.79      7.59 o
   1   0  10       63.29       74.92     10.07 o
   2   0  10       41.08       27.66     11.92 o
   3   0  10      151.28      156.95     17.27 o
   4   0  10        0.57        0.67     19.18 o
   5   0  10       81.85       73.01     25.91 o
   6   0  10       47.01       83.81     27.07 o
   7   0  10       61.61       85.39     30.53 o
 -13   1  10       69.63       55.61     21.37 o
 -12   1  10        1.74        1.41     17.65 o
 -11   1  10       56.12       52.19     18.10 o
 -10   1  10        0.13        0.20     13.31 o
  -9   1  10      273.75      283.53     23.75 o
  -8   1  10       31.42       20.82     12.84 o
  -7   1  10       16.23       11.72     10.97 o
  -6   1  10       42.28       48.21     11.65 o
  -5   1  10       12.49        9.60      6.09 o
  -4   1  10       85.97       96.14      8.23 o
  -3   1  10      555.57      612.04     16.08 o
  -2   1  10        1.25        2.25      5.10 o
  -1   1  10      209.69      174.64      8.39 o
   0   1  10       58.65       53.71      6.38 o
   1   1  10      420.47      364.64     11.77 o
   2   1  10       62.11       86.74      8.89 o
   3   1  10      137.00      159.06     12.38 o
   4   1  10        4.38        4.30     11.18 o
   5   1  10        1.59        0.22     14.28 o
   6   1  10        0.19        0.06     16.29 o
   7   1  10        2.66        0.73     19.06 o
 -13   2  10       15.45        5.69     19.71 o
 -12   2  10        8.78        6.10     17.43 o
 -11   2  10       31.97       29.11     15.94 o
 -10   2  10       10.00        4.86     13.84 o
  -9   2  10        9.32       -0.21     11.86 o
  -8   2  10        2.63        0.88     11.25 o
  -7   2  10        0.25        6.99     11.35 o
  -6   2  10        4.87        8.02      9.99 o
  -5   2  10       34.09       16.08      7.62 o
  -4   2  10        3.24       17.40      6.67 o
  -3   2  10     1297.54     1201.69     21.46 o
  -2   2  10       67.71       62.65      6.95 o
  -1   2  10      146.59      126.97      8.32 o
   0   2  10        0.88       12.01      5.55 o
   1   2  10       57.48       69.30      7.88 o
   2   2  10        0.00       -1.06      6.91 o
   3   2  10      203.83      197.86     15.93 o
   4   2  10        8.28        7.31     10.75 o
   5   2  10        2.32        2.60     13.92 o
   6   2  10       11.51        5.65     17.83 o
   7   2  10       18.62       11.32     20.81 o
 -13   3  10       39.18       35.94     21.15 o
 -12   3  10       20.33       14.64     18.00 o
 -11   3  10       81.98       89.16     19.40 o
 -10   3  10        0.46        6.47     14.90 o
  -9   3  10       51.25       56.51     14.95 o
  -8   3  10        4.08        6.29     11.72 o
  -7   3  10       66.31       58.86     12.95 o
  -6   3  10       18.65       20.81     11.25 o
  -5   3  10       44.73       54.19      9.63 o
  -4   3  10      419.54      390.90     63.05 o
  -3   3  10       11.70       12.93      6.36 o
  -2   3  10      523.29      469.18     16.56 o
  -1   3  10      311.85      280.42     13.10 o
   0   3  10      160.83      191.62     13.42 o
   1   3  10     1079.86     1112.83     23.05 o
   2   3  10       61.13       55.83      9.30 o
   3   3  10        2.83        3.98      9.84 o
   4   3  10       19.23       21.24     11.87 o
   5   3  10        9.84        4.41     13.08 o
   6   3  10        1.45        1.22     15.66 o
   7   3  10       13.23        9.43     19.41 o
 -13   4  10       17.79       18.81     21.27 o
 -12   4  10        5.50       13.18     19.52 o
 -11   4  10       29.89       22.76     17.74 o
 -10   4  10       26.19       31.85     15.99 o
  -9   4  10       15.30        7.11     13.37 o
  -8   4  10        5.36       13.19     12.69 o
  -7   4  10        2.13        2.98     11.27 o
  -6   4  10      185.90      214.77     25.73 o
  -5   4  10      261.51      231.91     15.07 o
  -4   4  10       57.28       39.42     11.82 o
  -3   4  10       99.90       93.58      8.93 o
  -2   4  10      270.46      319.08     13.48 o
  -1   4  10      257.77      288.51     15.67 o
   0   4  10       16.60        7.56      8.48 o
   1   4  10       19.27       20.69      8.04 o
   2   4  10       72.42       88.12     10.81 o
   3   4  10       13.52       28.89     11.46 o
   4   4  10        7.14        9.34     11.71 o
   5   4  10        6.92        4.33     12.28 o
   6   4  10       45.98       68.37     20.48 o
   7   4  10       27.60       37.87     32.22 o
 -13   5  10       10.97       27.85     29.68 o
 -12   5  10        8.90        9.02     20.25 o
 -11   5  10        0.03        0.12     16.84 o
 -10   5  10        1.05        3.38     14.39 o
  -9   5  10      197.45      167.69     20.18 o
  -8   5  10        5.63        4.40     12.26 o
  -7   5  10       20.86       12.85     11.97 o
  -6   5  10      282.93      215.92     18.91 o
  -5   5  10       20.59       37.99      9.93 o
  -4   5  10        0.60        2.51      6.70 o
  -3   5  10      178.35      166.11     10.97 o
  -2   5  10        0.53        2.57      8.23 o
  -1   5  10       15.20        8.43      8.62 o
   0   5  10       98.38       85.75     11.78 o
   1   5  10      132.88      118.15     13.04 o
   2   5  10       58.96       45.02     11.21 o
   3   5  10      116.44      109.38     17.87 o
   4   5  10       18.12       18.32     13.05 o
   5   5  10       12.96       17.10     13.36 o
   6   5  10        0.03        1.18     13.86 o
   7   5  10        1.13        2.67     27.01 o
 -13   6  10        6.61       16.02     34.47 o
 -12   6  10        0.58        1.31     19.39 o
 -11   6  10        3.62        3.58     18.36 o
 -10   6  10        0.13       -5.83     15.00 o
  -9   6  10      143.86      134.65     19.29 o
  -8   6  10        0.53        0.01     12.89 o
  -7   6  10      105.39      106.59     16.45 o
  -6   6  10        0.01        0.55     11.29 o
  -5   6  10       12.23       10.75      7.00 o
  -4   6  10      186.26      190.75     12.17 o
  -3   6  10        2.13        1.68      7.95 o
  -2   6  10       56.98       91.03     11.45 o
  -1   6  10       41.15       43.45     10.30 o
   0   6  10       33.85       32.24     10.12 o
   1   6  10       64.03       47.68     11.12 o
   2   6  10      200.49      276.02     18.60 o
   3   6  10        3.67       -1.19     10.57 o
   4   6  10       15.15        8.75     12.54 o
   5   6  10        3.44        4.76     13.38 o
   6   6  10        7.48        5.70     16.16 o
 -12   7  10        0.10       -2.12     19.82 o
 -11   7  10       21.15       13.42     20.42 o
 -10   7  10        0.04        5.27     16.36 o
  -9   7  10       41.97       54.51     17.38 o
  -8   7  10       43.93       40.01     14.79 o
  -7   7  10        5.67       -3.33     11.90 o
  -6   7  10       41.67       27.99     20.60 o
  -5   7  10        1.51        3.58      7.92 o
  -4   7  10      197.76      197.11     15.19 o
  -3   7  10        5.62        5.60      8.76 o
  -2   7  10       88.29       88.43     12.31 o
  -1   7  10        7.99        9.18      9.11 o
   0   7  10       83.73       82.92     12.88 o
   1   7  10        4.49        5.21     10.30 o
   2   7  10        4.02        6.33     13.43 o
   3   7  10       11.25        1.17     12.19 o
   4   7  10       18.01       22.74     13.43 o
   5   7  10       32.57       32.25     15.62 o
   6   7  10        4.34        7.34     29.37 o
 -11   8  10        1.54        4.25     19.36 o
 -10   8  10        1.81        0.29     17.17 o
  -9   8  10        0.52        0.43     16.74 o
  -8   8  10      114.97      110.97     18.39 o
  -7   8  10        0.28        2.43     13.70 o
  -6   8  10        5.63       -0.21      8.58 o
  -5   8  10        0.38       -0.33     10.26 o
  -4   8  10      106.23      122.05     13.53 o
  -3   8  10       15.96       10.92     10.33 o
  -2   8  10       52.29       45.79     11.55 o
  -1   8  10       24.49       13.09     10.44 o
   0   8  10       38.59       37.40     11.47 o
   1   8  10        0.86        4.03     10.95 o
   2   8  10       42.15       47.34     17.38 o
   3   8  10        0.04       -2.73     14.10 o
   4   8  10        0.70        0.92     14.24 o
   5   8  10        2.23        2.61     15.01 o
   6   8  10        7.19        9.89     31.62 o
 -11   9  10        1.10        0.42     30.16 o
 -10   9  10        2.33        3.58     18.34 o
  -9   9  10       14.55       18.87     17.60 o
  -8   9  10      108.54       91.09     19.86 o
  -7   9  10       75.75       90.98     18.71 o
  -6   9  10        0.56       -1.41     10.84 o
  -5   9  10       73.92       58.65     12.89 o
  -4   9  10       11.86        2.66     10.16 o
  -3   9  10        0.00        3.11     10.53 o
  -2   9  10      236.00      226.33     17.19 o
  -1   9  10       37.73       46.67     12.90 o
   0   9  10        5.58        8.64     10.93 o
   1   9  10        8.32        8.67     15.53 o
   2   9  10       59.86       62.27     18.21 o
   3   9  10        0.62        1.96     16.65 o
   4   9  10        0.50       -2.94     19.27 o
   5   9  10        1.76        1.09     31.13 o
 -10  10  10        2.37       -1.09     28.46 o
  -9  10  10       18.36       18.32     20.19 o
  -8  10  10        0.00       -2.67     17.61 o
  -7  10  10      117.93      128.07     21.65 o
  -6  10  10        6.33        4.53     12.68 o
  -5  10  10        1.38        3.35     11.91 o
  -4  10  10        0.48        1.74     11.34 o
  -3  10  10        0.00       -1.25     11.35 o
  -2  10  10      147.00      166.90     17.18 o
  -1  10  10       16.05       22.00     12.32 o
   0  10  10        0.06       -0.03     12.19 o
   1  10  10        1.27        3.50     16.54 o
   2  10  10       12.61       21.65     16.73 o
   3  10  10        1.50        7.07     17.35 o
   4  10  10        0.72        1.27     26.28 o
 -10  11  10        0.01       -6.07     30.04 o
  -9  11  10       15.04       10.50     20.57 o
  -8  11  10        5.64        2.25     28.28 o
  -7  11  10       19.98       13.83     15.01 o
  -6  11  10       15.43       19.43     13.47 o
  -5  11  10        1.65        1.92     12.84 o
  -4  11  10        7.86        9.75     11.07 o
  -3  11  10       18.75       30.51     13.90 o
  -2  11  10        1.16        4.08     13.21 o
  -1  11  10        0.87       -0.16     12.07 o
   0  11  10        3.95       -1.64     12.99 o
   1  11  10       14.54       20.04     18.90 o
   2  11  10       13.35       13.36     19.80 o
   3  11  10       30.84       38.18     21.26 o
  -8  12  10        0.17        7.83     29.68 o
  -7  12  10        0.00        2.96     15.54 o
  -6  12  10       15.61       21.76     14.84 o
  -5  12  10       13.31       21.37     14.59 o
  -4  12  10       19.94       19.53     12.34 o
  -3  12  10        1.28       -0.02     13.92 o
  -2  12  10       15.11       18.81     14.82 o
  -1  12  10        4.57        0.60     13.76 o
   0  12  10        2.26        2.02     16.90 o
   1  12  10        1.39       -1.54     18.62 o
   2  12  10        0.01       -7.16     29.55 o
  -8  13  10        0.03       -4.13     33.80 o
  -7  13  10       23.05       37.42     24.17 o
  -6  13  10        0.42        2.57     16.21 o
  -5  13  10        0.36        4.39     16.62 o
  -4  13  10        0.63       -0.06     15.82 o
  -3  13  10        0.25       -0.58     15.36 o
  -2  13  10        1.03        4.17     15.13 o
  -1  13  10        0.05        3.44     20.10 o
   0  13  10       24.84       30.17     22.21 o
  -5  14  10        7.87        8.41     22.08 o
  -4  14  10        0.01       -0.22     19.65 o
  -3  14  10        0.48       -2.73     20.67 o
 -13   1  11        0.00        1.85     20.46 o
 -12   1  11        0.00       -3.03     16.86 o
 -11   1  11        0.63       -3.59     15.60 o
 -10   1  11        0.43        2.46     13.69 o
  -9   1  11        7.93        4.25     13.43 o
  -8   1  11       73.34       63.26     15.22 o
  -7   1  11      225.26      221.54     20.08 o
  -6   1  11      190.27      170.53     13.28 o
  -5   1  11      148.29      165.05     12.84 o
  -4   1  11       47.75       27.90      7.68 o
  -3   1  11       93.01       84.53      9.04 o
  -2   1  11       61.48       78.57      9.09 o
  -1   1  11        4.05       -0.51      7.11 o
   0   1  11      158.45      146.11     18.30 o
   1   1  11        0.25        0.71      7.19 o
   2   1  11       54.72       72.88     10.66 o
   3   1  11       21.92        8.65     11.02 o
   4   1  11        5.78        5.86     12.73 o
   5   1  11        2.69        7.15     16.89 o
   6   1  11        0.04       -1.69     18.81 o
 -13   2  11        8.24        4.41     20.74 o
 -12   2  11        1.47        2.12     17.84 o
 -11   2  11       11.78        9.42     17.53 o
 -10   2  11        1.39       -0.04     14.75 o
  -9   2  11       10.39        2.67     12.61 o
  -8   2  11       39.09       31.52     13.79 o
  -7   2  11      169.50      162.72     17.34 o
  -6   2  11       63.84       76.46     11.09 o
  -5   2  11      125.13      128.45     12.35 o
  -4   2  11        3.74        1.44      8.08 o
  -3   2  11      122.84      100.99     33.36 o
  -2   2  11      155.77      151.99     12.62 o
  -1   2  11       84.05       95.09      9.91 o
   0   2  11       96.90      123.89     13.08 o
   1   2  11        0.10       -1.24      7.19 o
   2   2  11       12.96        7.85      8.19 o
   3   2  11        0.86       -0.39     11.35 o
   4   2  11        0.05       -1.58     12.66 o
   5   2  11        0.02        3.23     17.70 o
   6   2  11        6.84       11.69     20.74 o
 -13   3  11        3.75        2.12     31.01 o
 -12   3  11        2.75       -2.99     18.10 o
 -11   3  11        0.52        2.91     16.71 o
 -10   3  11       33.88       20.98     16.02 o
  -9   3  11       27.88       12.77     15.06 o
  -8   3  11       95.82      100.06     17.05 o
  -7   3  11       97.56       96.88     16.21 o
  -6   3  11        0.04        1.80      8.53 o
  -5   3  11        9.28        5.60      8.28 o
  -4   3  11      191.81      186.05     13.71 o
  -3   3  11        3.51        4.24      8.27 o
  -2   3  11       25.54       33.36      8.45 o
  -1   3  11       19.26       29.37      9.52 o
   0   3  11       27.30       31.43     10.17 o
   1   3  11        2.66        3.61      9.75 o
   2   3  11        5.39        2.59      9.53 o
   3   3  11       12.33       10.77     12.08 o
   4   3  11       21.64       13.41     13.10 o
   5   3  11       31.78       36.32     15.90 o
   6   3  11        5.76        4.60     19.32 o
 -13   4  11       17.36       19.91     33.50 o
 -12   4  11       16.88       11.70     19.48 o
 -11   4  11        9.90        4.38     17.22 o
 -10   4  11       16.30       15.05     16.01 o
  -9   4  11        4.95        1.85     14.02 o
  -8   4  11        0.37       -2.11     14.01 o
  -7   4  11        8.04        4.04     12.49 o
  -6   4  11       85.50       87.25     11.95 o
  -5   4  11      482.72      483.82     19.97 o
  -4   4  11        0.13        1.50      8.54 o
  -3   4  11        1.63        8.84      9.00 o
  -2   4  11       48.18       79.84     11.07 o
  -1   4  11       86.01      116.32     12.66 o
   0   4  11      415.04      409.46     19.61 o
   1   4  11       26.19       28.28     10.89 o
   2   4  11        3.64        8.82     11.64 o
   3   4  11        0.86       -0.69     12.08 o
   4   4  11        1.00       -2.24     12.65 o
   5   4  11        7.45       11.19     14.88 o
   6   4  11        6.71        7.30     19.81 o
 -13   5  11        0.54        2.79     34.11 o
 -12   5  11        1.04        2.82     20.90 o
 -11   5  11        9.18        8.62     17.83 o
 -10   5  11       20.21       21.62     16.99 o
  -9   5  11        1.79        1.43     15.85 o
  -8   5  11       96.16       81.71     43.69 o
  -7   5  11      125.58      115.84     16.81 o
  -6   5  11        1.66        2.07      9.66 o
  -5   5  11      254.65      289.41     17.20 o
  -4   5  11      324.86      285.28     17.11 o
  -3   5  11       77.87      107.95     12.54 o
  -2   5  11       50.55       31.53     10.73 o
  -1   5  11       41.47       86.15     12.13 o
   0   5  11        5.57        1.23      9.59 o
   1   5  11       11.57       26.76     11.28 o
   2   5  11       72.92       65.14     13.40 o
   3   5  11        3.11        7.70     12.38 o
   4   5  11        0.08        3.93     13.55 o
   5   5  11        0.14       -0.95     15.65 o
   6   5  11       59.30       71.37     34.23 o
 -12   6  11        2.42        4.26     21.90 o
 -11   6  11       10.27       10.70     20.90 o
 -10   6  11        0.00       -2.74     17.72 o
  -9   6  11        5.42        3.42     16.36 o
  -8   6  11       36.39       27.27     16.07 o
  -7   6  11       13.84       12.35     13.50 o
  -6   6  11        0.07       -0.03      9.96 o
  -5   6  11       86.43       96.13     12.82 o
  -4   6  11        6.10        5.00     11.72 o
  -3   6  11        0.53       -0.20      9.14 o
  -2   6  11        1.63        0.34      9.46 o
  -1   6  11        0.00       -0.83     10.12 o
   0   6  11       74.92       65.21     12.84 o
   1   6  11       12.65        4.35     10.89 o
   2   6  11        5.74        2.04     14.27 o
   3   6  11        1.29        4.58     16.50 o
   4   6  11        3.46        3.28     13.93 o
   5   6  11        1.35        2.40     15.45 o
 -12   7  11        0.97        1.34     34.47 o
 -11   7  11        0.33        1.62     20.38 o
 -10   7  11        0.50        0.45     17.45 o
  -9   7  11        0.65        3.96     15.31 o
  -8   7  11       26.29       14.43     15.35 o
  -7   7  11        0.01       -0.26     13.73 o
  -6   7  11       59.34       47.34     12.31 o
  -5   7  11       55.93       29.76     13.86 o
  -4   7  11        1.31        3.70      9.67 o
  -3   7  11        7.13        7.93     10.53 o
  -2   7  11       98.47      128.86     14.23 o
  -1   7  11       21.37       38.70     12.04 o
   0   7  11        5.39       -0.52     10.63 o
   1   7  11       35.16       30.02     12.53 o
   2   7  11       32.56       39.69     16.73 o
   3   7  11        1.40        3.01     17.14 o
   4   7  11        9.73        5.10     17.38 o
   5   7  11        2.49        1.40     28.58 o
 -11   8  11        0.01        0.79     21.58 o
 -10   8  11       45.59       35.85     19.64 o
  -9   8  11        1.68       -0.40     17.88 o
  -8   8  11        0.28       -7.46     15.29 o
  -7   8  11        0.35        2.11     11.67 o
  -6   8  11        1.15        0.83     13.45 o
  -5   8  11       30.67       25.44     11.49 o
  -4   8  11        7.70        4.73     10.68 o
  -3   8  11        3.45        1.55     10.87 o
  -2   8  11        0.25        3.46     11.14 o
  -1   8  11        4.92       10.51     11.22 o
   0   8  11       29.33       27.45     12.48 o
   1   8  11        9.49        9.28     12.52 o
   2   8  11        0.01        1.89     16.75 o
   3   8  11        0.10       -2.98     17.06 o
   4   8  11        0.15        6.67     19.08 o
 -11   9  11        1.08        0.12     29.31 o
 -10   9  11        0.13        0.79     19.41 o
  -9   9  11       22.66       25.05     20.27 o
  -8   9  11       63.75       85.63     20.46 o
  -7   9  11        3.64        2.90     14.33 o
  -6   9  11       19.90        9.44     14.88 o
  -5   9  11        0.50       -0.06     11.16 o
  -4   9  11       11.60        6.88     11.57 o
  -3   9  11       17.70       29.43     12.54 o
  -2   9  11       42.21       65.63     14.66 o
  -1   9  11        2.53       -0.15     11.79 o
   0   9  11        6.09       10.92     12.65 o
   1   9  11        3.41        1.91     16.13 o
   2   9  11        1.78        1.42     15.91 o
   3   9  11        0.68        1.31     18.45 o
 -10  10  11       19.85       26.16     22.24 o
  -9  10  11       10.55        4.97     20.90 o
  -8  10  11        5.11        0.42     24.70 o
  -7  10  11       26.28       23.23     16.83 o
  -6  10  11       18.04       17.60     15.70 o
  -5  10  11       11.29       12.54     12.74 o
  -4  10  11        3.22        2.42     12.11 o
  -3  10  11       10.87        1.58     13.13 o
  -2  10  11        0.14        0.27     12.92 o
  -1  10  11       24.74       25.20     13.93 o
   0  10  11        0.58       -0.02     12.91 o
   1  10  11        0.21       -0.86     16.26 o
   2  10  11        5.22       13.81     20.25 o
  -9  11  11        9.28        6.49     31.86 o
  -8  11  11        0.85       -2.41     18.22 o
  -7  11  11        0.04       -6.03     16.67 o
  -6  11  11        2.62        2.46     14.53 o
  -5  11  11       79.00       91.69     16.73 o
  -4  11  11       12.31       25.44     14.75 o
  -3  11  11       10.56        9.84     13.77 o
  -2  11  11        1.52        1.47     13.62 o
  -1  11  11        4.80        5.54     14.65 o
   0  11  11       38.76       41.65     18.96 o
   1  11  11       10.61       15.18     19.54 o
  -8  12  11       25.97       38.66     34.35 o
  -7  12  11        3.40        2.43     30.95 o
  -6  12  11       16.61       15.74     16.54 o
  -5  12  11        3.20        2.81     15.17 o
  -4  12  11       15.38       11.66     15.47 o
  -3  12  11        0.95        2.38     15.19 o
  -2  12  11        0.53        4.16     15.20 o
  -1  12  11        2.40       -0.46     15.48 o
   0  12  11        0.09       -2.67     29.13 o
  -6  13  11        1.95        2.13     23.02 o
  -5  13  11        4.79        5.09     22.36 o
  -4  13  11        0.01        4.32     21.62 o
  -3  13  11        0.01       -2.67     29.43 o
  -2  13  11        0.32       -2.18     26.88 o
 -12   0  12        0.07        0.61     29.01 o
 -11   0  12       23.57       24.64     24.76 o
 -10   0  12      209.94      191.22     31.56 o
  -9   0  12       75.63       85.75     24.94 o
  -8   0  12        5.43        4.61     20.21 o
  -7   0  12       25.84       23.12     18.45 o
  -6   0  12      249.65      239.03     27.92 o
  -5   0  12      871.07      879.81     47.15 o
  -4   0  12       13.62       24.03     12.25 o
  -3   0  12        0.02       -2.36     11.02 o
  -2   0  12        4.64        4.81     11.40 o
  -1   0  12       55.19       71.75     14.56 o
   0   0  12        6.91        2.32     12.36 o
   1   0  12       28.37       31.98     20.88 o
   2   0  12       61.25       80.51     17.64 o
   3   0  12        6.81        8.87     16.05 o
   4   0  12       54.81       53.59     25.79 o
   5   0  12       17.30       20.21     26.76 o
 -12   1  12       31.96       35.75     19.65 o
 -11   1  12        4.69        8.19     17.55 o
 -10   1  12       40.24       31.13     17.98 o
  -9   1  12        8.57        9.80     14.91 o
  -8   1  12        1.76        2.24     12.95 o
  -7   1  12        0.79       -0.56     10.19 o
  -6   1  12        8.61        8.21      9.49 o
  -5   1  12      338.49      334.27     18.15 o
  -4   1  12      436.90      394.54     41.02 o
  -3   1  12      522.40      520.78     25.42 o
  -2   1  12       14.05        9.69      9.46 o
  -1   1  12      256.78      244.64     16.58 o
   0   1  12        5.51        2.86     10.06 o
   1   1  12        0.44       -1.89      9.15 o
   2   1  12       47.31       47.36     11.51 o
   3   1  12        4.00        0.65     12.45 o
   4   1  12        0.85        2.23     17.94 o
   5   1  12        1.26        2.93     20.30 o
 -12   2  12        1.27       -2.62     20.53 o
 -11   2  12       22.45       19.11     19.18 o
 -10   2  12        2.08        1.89     15.06 o
  -9   2  12       59.93       44.01     16.60 o
  -8   2  12      133.20      134.37     25.52 o
  -7   2  12       25.85       16.11     10.74 o
  -6   2  12       97.54      115.03     13.41 o
  -5   2  12        1.72        0.86      9.21 o
  -4   2  12       84.00      122.07     13.28 o
  -3   2  12       99.81      111.90     12.71 o
  -2   2  12       20.57       23.77     10.38 o
  -1   2  12        5.17        5.10     11.75 o
   0   2  12        7.11       -0.62     10.05 o
   1   2  12       18.52       12.92     11.28 o
   2   2  12       21.71       10.95     14.32 o
   3   2  12        3.86        4.84     12.64 o
   4   2  12       59.37       99.25     17.36 o
   5   2  12       34.00       46.49     21.37 o
 -12   3  12        0.06       -0.61     20.98 o
 -11   3  12      135.41      126.70     22.86 o
 -10   3  12       63.98       46.49     19.37 o
  -9   3  12       21.68       14.72     16.41 o
  -8   3  12       96.64      102.61     19.18 o
  -7   3  12        3.23        1.72     10.36 o
  -6   3  12        1.84        0.05      9.08 o
  -5   3  12      212.05      227.41     16.19 o
  -4   3  12       33.88       28.52     12.25 o
  -3   3  12        1.82       -0.64      9.73 o
  -2   3  12        1.50        1.13     11.18 o
  -1   3  12      309.70      296.25     23.71 o
   0   3  12        0.21       -0.91     10.57 o
   1   3  12       74.16       96.62     14.69 o
   2   3  12        0.46       -1.34     12.45 o
   3   3  12        0.60       -0.30     16.39 o
   4   3  12        0.54        3.24     15.01 o
   5   3  12        0.08       -3.67     20.45 o
 -12   4  12        0.04        2.78     20.56 o
 -11   4  12        1.47        3.05     18.52 o
 -10   4  12        0.00       -0.69     16.82 o
  -9   4  12       45.75       46.80     17.87 o
  -8   4  12        0.84       -1.21     13.46 o
  -7   4  12       13.10       11.32     10.87 o
  -6   4  12      179.10      131.45     43.83 o
  -5   4  12       12.42        5.84      9.77 o
  -4   4  12       11.52        5.71      9.81 o
  -3   4  12       36.92       26.26     13.05 o
  -2   4  12        6.81        9.05     11.98 o
  -1   4  12       50.31       47.26     11.97 o
   0   4  12       76.15      100.15     14.02 o
   1   4  12      178.48      179.90     16.81 o
   2   4  12       21.79       20.95     13.70 o
   3   4  12        2.30        4.57     17.29 o
   4   4  12        0.13       -1.51     17.70 o
   5   4  12        7.77        9.56     21.36 o
 -12   5  12        1.43        1.94     31.19 o
 -11   5  12        0.00       -2.12     18.73 o
 -10   5  12       33.14       37.56     18.49 o
  -9   5  12        3.97        8.85     16.48 o
  -8   5  12       28.42       13.56     14.61 o
  -7   5  12       65.98       63.08     13.35 o
  -6   5  12        0.12        0.93     10.06 o
  -5   5  12       14.02        8.92     10.49 o
  -4   5  12       88.62      118.42     17.32 o
  -3   5  12       27.01       21.83     13.07 o
  -2   5  12       18.84       23.17     13.80 o
  -1   5  12      153.09      179.41     16.07 o
   0   5  12        7.53        1.30     10.81 o
   1   5  12        4.48        9.63     12.79 o
   2   5  12        2.30        0.56     14.64 o
   3   5  12        1.94        2.04     16.87 o
   4   5  12        1.56        3.91     19.01 o
 -11   6  12        1.19        2.75     19.39 o
 -10   6  12        0.49       -2.40     18.07 o
  -9   6  12        1.62        4.89     17.55 o
  -8   6  12        3.10        8.73     14.65 o
  -7   6  12       44.96       24.29     12.58 o
  -6   6  12       11.70       22.21     12.22 o
  -5   6  12        3.85        2.39     12.49 o
  -4   6  12       28.54       14.84     12.81 o
  -3   6  12        3.10        0.20     12.51 o
  -2   6  12        0.02       -0.43     10.88 o
  -1   6  12        6.00        2.36     10.86 o
   0   6  12        0.03       -0.99     11.25 o
   1   6  12        0.47        4.07     12.68 o
   2   6  12        0.49        0.76     16.99 o
   3   6  12       16.68       30.98     18.95 o
   4   6  12        4.79       10.98     26.88 o
 -11   7  12        7.92        7.72     22.20 o
 -10   7  12       18.26       18.43     20.67 o
  -9   7  12       14.46       11.42     18.97 o
  -8   7  12        1.36        0.05     16.17 o
  -7   7  12       10.37       11.75     12.25 o
  -6   7  12        2.84       -2.63     14.03 o
  -5   7  12       22.98       15.35     14.35 o
  -4   7  12        7.17       12.49     14.04 o
  -3   7  12        3.33        2.04     14.51 o
  -2   7  12        0.69       -2.60     11.70 o
  -1   7  12        4.60        1.82     11.28 o
   0   7  12       16.43       25.90     13.43 o
   1   7  12        0.52       -2.67     13.04 o
   2   7  12       10.04       11.24     18.47 o
   3   7  12        1.94        1.85     17.85 o
 -11   8  12        0.34       16.81     33.01 o
 -10   8  12        0.37        1.30     19.82 o
  -9   8  12        0.92       -2.59     17.04 o
  -8   8  12        4.52        3.40     13.60 o
  -7   8  12        8.21       19.73     15.90 o
  -6   8  12        0.72        8.47     15.07 o
  -5   8  12        0.14       -1.35     15.13 o
  -4   8  12       28.15       37.83     16.30 o
  -3   8  12        4.26        8.56     12.30 o
  -2   8  12       12.02        4.21     12.86 o
  -1   8  12       10.17        9.87     13.55 o
   0   8  12       34.11       52.47     15.15 o
   1   8  12        8.87        0.60     13.56 o
   2   8  12       21.93       21.65     20.51 o
   3   8  12        0.38        4.25     26.88 o
 -10   9  12        6.94       12.81     21.55 o
  -9   9  12       31.51       29.33     21.81 o
  -8   9  12        6.44        8.16     17.89 o
  -7   9  12        3.70        3.58     16.85 o
  -6   9  12        3.79       12.17     16.04 o
  -5   9  12       18.29       28.40     16.76 o
  -4   9  12        1.63       -0.69     16.85 o
  -3   9  12        7.19       11.41     13.84 o
  -2   9  12        7.22       16.44     13.48 o
  -1   9  12       17.19       33.26     14.91 o
   0   9  12       15.45       14.62     14.63 o
   1   9  12       16.80       30.91     18.67 o
   2   9  12        2.37        2.55     26.40 o
  -9  10  12        0.04        6.74     32.89 o
  -8  10  12        5.06        2.82     19.84 o
  -7  10  12        1.53        3.39     17.94 o
  -6  10  12        0.53        0.69     15.75 o
  -5  10  12        0.55        4.32     16.86 o
  -4  10  12        0.28        3.68     14.21 o
  -3  10  12       30.34       23.19     14.32 o
  -2  10  12        4.37        7.20     14.05 o
  -1  10  12        2.30       -0.89     15.23 o
   0  10  12       28.92       33.00     16.96 o
   1  10  12        0.17       -0.73     29.01 o
  -8  11  12        1.11       10.62     30.22 o
  -7  11  12        2.05        8.56     31.31 o
  -6  11  12       17.88       19.15     20.72 o
  -5  11  12       10.39       18.06     18.93 o
  -4  11  12        3.68        5.33     16.01 o
  -3  11  12        0.00        2.23     15.32 o
  -2  11  12        0.66       -1.20     15.55 o
  -1  11  12        0.04        1.85     16.18 o
   0  11  12        3.66       -4.25     29.92 o
  -5  12  12        7.16        9.53     30.46 o
  -4  12  12        2.23        2.00     30.40 o
  -3  12  12        2.23       -2.49     26.70 o
  -2  12  12        5.95       11.71     31.62 o
 -11   1  13        7.36       -0.69     17.55 o
 -10   1  13        7.89       12.27     18.82 o
  -9   1  13      117.92      133.53     21.29 o
  -8   1  13       14.54       20.64     15.60 o
  -7   1  13      273.42      321.70     20.71 o
  -6   1  13       58.76       50.51     15.46 o
  -5   1  13        0.32        0.30     10.54 o
  -4   1  13        6.98       16.02     11.34 o
  -3   1  13        0.31        1.57      9.93 o
  -2   1  13       13.20       15.50     11.49 o
  -1   1  13       36.92       48.27     15.88 o
   0   1  13        0.70       11.88     15.56 o
   1   1  13        1.02       -0.91     19.48 o
   2   1  13        0.47       -2.61     21.06 o
   3   1  13        2.78        6.87     17.74 o
   4   1  13       15.54        7.83     29.13 o
 -11   2  13        5.24        4.45     19.22 o
 -10   2  13       13.08       12.56     17.85 o
  -9   2  13       76.92       79.41     19.54 o
  -8   2  13      135.40      134.18     16.26 o
  -7   2  13       81.84       98.48     14.45 o
  -6   2  13       25.11       16.72     10.88 o
  -5   2  13       63.31       63.52     12.45 o
  -4   2  13       14.88       10.07     11.32 o
  -3   2  13        4.97        7.21     11.31 o
  -2   2  13        9.58       11.93     13.48 o
  -1   2  13        5.38        1.75     14.07 o
   0   2  13       12.58       11.11     14.61 o
   1   2  13        3.96        4.19     19.91 o
   2   2  13        5.14        2.84     16.99 o
   3   2  13        0.00       -1.86     18.52 o
   4   2  13        0.37        3.42     21.22 o
 -11   3  13        8.96        4.64     19.34 o
 -10   3  13        0.58       -0.18     17.25 o
  -9   3  13        5.38        5.19     17.67 o
  -8   3  13       16.63       14.95     12.08 o
  -7   3  13       19.13       26.06     12.46 o
  -6   3  13      263.95      275.18     23.04 o
  -5   3  13        2.92        6.57     11.39 o
  -4   3  13        0.51        1.66     11.26 o
  -3   3  13       37.27       12.62     13.49 o
  -2   3  13       83.55       60.58     16.00 o
  -1   3  13        1.47        0.45     14.67 o
   0   3  13        2.77       16.14     15.97 o
   1   3  13        0.86       -0.61     16.36 o
   2   3  13       14.05       30.86     18.74 o
   3   3  13       11.65        1.29     19.24 o
   4   3  13        4.59       12.33     21.90 o
 -11   4  13       19.13        8.00     20.18 o
 -10   4  13       24.58       36.84     19.30 o
  -9   4  13        0.52       -1.54     17.85 o
  -8   4  13        1.59        3.47     12.42 o
  -7   4  13        2.45       -1.10     12.02 o
  -6   4  13        0.04       -0.82     11.08 o
  -5   4  13       16.72       14.44     11.93 o
  -4   4  13        2.10        4.57     13.68 o
  -3   4  13       21.36       27.61     14.04 o
  -2   4  13       19.85       43.68     15.88 o
  -1   4  13       29.22       26.06     16.48 o
   0   4  13        9.44        9.98     16.41 o
   1   4  13        0.25        0.51     13.24 o
   2   4  13        0.03        4.71     17.27 o
   3   4  13        1.70       -0.53     18.41 o
   4   4  13        8.54       16.14     32.04 o
 -11   5  13        3.54       -5.54     21.06 o
 -10   5  13       32.79       29.58     19.76 o
  -9   5  13        2.09        5.82     18.59 o
  -8   5  13       26.88       27.80     13.72 o
  -7   5  13        7.68        4.24     11.68 o
  -6   5  13        0.75        2.52     11.70 o
  -5   5  13       16.85       13.75     14.57 o
  -4   5  13       32.49       35.52     14.99 o
  -3   5  13        9.16       22.66     15.25 o
  -2   5  13       10.38        7.12     13.93 o
  -1   5  13       34.44       40.48     16.71 o
   0   5  13        0.00       -4.43     12.61 o
   1   5  13        9.10       12.02     14.04 o
   2   5  13        2.91        0.63     18.52 o
   3   5  13        0.27       -2.93     19.17 o
 -11   6  13        0.42       -2.73     31.25 o
 -10   6  13        0.77        4.26     20.76 o
  -9   6  13        1.74        6.16     17.29 o
  -8   6  13        0.43       -1.54     13.29 o
  -7   6  13       40.54       46.60     14.76 o
  -6   6  13        1.36        1.11     15.46 o
  -5   6  13        4.79       13.74     15.28 o
  -4   6  13        2.67        9.49     15.17 o
  -3   6  13        4.37       18.69     15.01 o
  -2   6  13       33.27       48.56     17.39 o
  -1   6  13        9.37       16.65     15.68 o
   0   6  13        0.83       -2.45     14.01 o
   1   6  13       23.61       16.87     15.59 o
   2   6  13        4.44        4.64     18.42 o
   3   6  13        0.00       -0.30     27.01 o
 -10   7  13       17.86       30.90     21.62 o
  -9   7  13        0.05       -0.54     18.82 o
  -8   7  13        0.11       -1.05     13.40 o
  -7   7  13        0.08       -3.32     16.69 o
  -6   7  13       26.41       12.05     17.03 o
  -5   7  13       14.62       29.71     16.75 o
  -4   7  13       70.80       87.39     18.59 o
  -3   7  13        5.36       -0.36     15.58 o
  -2   7  13        7.62        4.66     16.95 o
  -1   7  13        1.05        1.84     13.86 o
   0   7  13        6.26        8.96     13.96 o
   1   7  13        6.28        3.38     14.59 o
   2   7  13        0.07       -2.12     29.68 o
 -10   8  13        0.38       -0.30     27.98 o
  -9   8  13        0.33        0.87     16.49 o
  -8   8  13        4.01        6.85     18.08 o
  -7   8  13        0.16       -0.38     16.15 o
  -6   8  13       12.28        7.11     17.79 o
  -5   8  13        8.22        5.53     16.38 o
  -4   8  13        1.62        2.26     15.47 o
  -3   8  13        0.77        0.86     16.45 o
  -2   8  13       29.03       28.58     17.52 o
  -1   8  13        7.26       10.20     15.15 o
   0   8  13        0.21       -3.16     14.34 o
   1   8  13        4.18       -1.43     18.97 o
   2   8  13        0.91       15.41     31.86 o
  -8   9  13        0.46        1.93     20.36 o
  -7   9  13        2.05        1.66     18.04 o
  -6   9  13        8.21       19.46     18.88 o
  -5   9  13        0.03        0.09     16.25 o
  -4   9  13        0.33       -0.05     16.68 o
  -3   9  13        0.60        2.08     18.72 o
  -2   9  13       11.49       20.70     15.66 o
  -1   9  13        3.16       -0.36     14.66 o
   0   9  13        5.97        3.92     21.19 o
   1   9  13        5.20        2.91     31.25 o
  -6  10  13        0.15       -1.13     19.12 o
  -5  10  13        5.28        6.75     20.11 o
  -4  10  13       22.68       27.95     19.34 o
  -3  10  13        0.03       -0.07     17.83 o
  -2  10  13        3.67        2.65     19.20 o
  -1  10  13        0.10       -6.37     30.04 o
   0  10  13       17.96       22.64     29.43 o
  -3  11  13        0.94       -3.46     31.13 o
  -2  11  13        7.01        9.35     31.31 o
 -11   0  14        9.17       21.42     32.29 o
 -10   0  14       68.07       69.12     32.59 o
  -9   0  14        1.63        0.79     23.55 o
  -8   0  14        5.04        3.34     22.21 o
  -7   0  14       60.65       26.82     22.58 o
  -6   0  14       11.70       19.78     24.09 o
  -5   0  14        1.94        7.46     21.54 o
  -4   0  14        8.14        8.92     20.15 o
  -3   0  14       36.53       22.15     22.76 o
  -2   0  14       32.28       10.50     22.94 o
 -11   1  14       25.81       30.97     21.87 o
 -10   1  14        0.72       -1.03     20.01 o
  -9   1  14       18.40       24.47     17.65 o
  -8   1  14        7.30        4.06     16.41 o
  -7   1  14       88.78       69.83     17.71 o
  -6   1  14       78.56       75.59     18.45 o
  -5   1  14       64.17       63.69     18.45 o
  -4   1  14       11.85        8.07     14.98 o
  -3   1  14       13.58        5.34     15.38 o
  -2   1  14        3.40        7.83     22.58 o
  -1   1  14       10.04        4.79     16.08 o
   0   1  14        0.13       -3.03     20.94 o
   1   1  14        0.19       -1.70     22.39 o
   2   1  14        0.15        3.94     27.19 o
   3   1  14        3.48        1.76     31.01 o
 -11   2  14        1.33        5.95     31.19 o
 -10   2  14        3.24        6.75     19.48 o
  -9   2  14        0.43        1.92     17.57 o
  -8   2  14        3.82        9.69     16.81 o
  -7   2  14        8.07       15.95     13.47 o
  -6   2  14       22.48       39.07     14.06 o
  -5   2  14        2.48        2.22     11.81 o
  -4   2  14       11.17       18.33     12.98 o
  -3   2  14        2.88        3.56     15.31 o
  -2   2  14        1.19        4.23     15.82 o
  -1   2  14        2.32        5.70     16.72 o
   0   2  14       14.99       20.88     25.25 o
   1   2  14        1.26        3.64     26.10 o
   2   2  14        7.87        5.10     28.83 o
   3   2  14        5.56        6.61     28.16 o
 -10   3  14       17.78       10.02     19.95 o
  -9   3  14       24.30       20.50     14.40 o
  -8   3  14        4.61       -1.81     12.70 o
  -7   3  14       84.21       79.13     15.20 o
  -6   3  14       62.06       88.04     14.51 o
  -5   3  14        0.88        2.73     12.58 o
  -4   3  14        1.34        2.58     15.60 o
  -3   3  14        0.06        0.74     15.80 o
  -2   3  14        3.20        1.85     16.21 o
  -1   3  14        9.09       17.39     17.64 o
   0   3  14       28.79       23.58     17.80 o
   1   3  14        0.05       -1.88     23.67 o
   2   3  14        1.29       -1.09     25.97 o
 -10   4  14        2.73        4.95     20.16 o
  -9   4  14       16.26       13.04     15.57 o
  -8   4  14        2.32        2.51     13.59 o
  -7   4  14        3.23        6.46     13.47 o
  -6   4  14        6.39        1.82     13.17 o
  -5   4  14        3.35       -0.08     15.27 o
  -4   4  14        5.75        6.12     16.41 o
  -3   4  14        0.55        0.03     15.17 o
  -2   4  14        3.80       -2.31     15.55 o
  -1   4  14       14.43       12.64     15.97 o
   0   4  14       12.99       13.39     18.26 o
   1   4  14        0.10        2.38     19.70 o
   2   4  14        0.68       -4.67     29.31 o
 -10   5  14        1.60       -2.31     26.28 o
  -9   5  14       43.27       54.80     16.44 o
  -8   5  14        7.64       15.62     14.83 o
  -7   5  14       16.99       18.84     14.40 o
  -6   5  14       11.69       17.28     16.67 o
  -5   5  14        2.21        3.73     17.29 o
  -4   5  14        0.61        0.49     14.71 o
  -3   5  14       26.26       25.40     16.17 o
  -2   5  14        0.34        1.34     16.36 o
  -1   5  14       16.55        9.14     17.45 o
   0   5  14       15.52       13.57     18.55 o
   1   5  14        0.14        1.76     20.54 o
 -10   6  14        0.28        0.55     27.37 o
  -9   6  14        0.15        4.09     16.03 o
  -8   6  14       18.02       20.56     16.30 o
  -7   6  14        0.05       -0.56     15.82 o
  -6   6  14       25.46       25.16     17.83 o
  -5   6  14       15.96       26.17     17.27 o
  -4   6  14        0.15       -2.00     15.38 o
  -3   6  14       10.05       18.48     17.40 o
  -2   6  14       44.58       58.44     18.77 o
  -1   6  14       40.60       35.71     20.41 o
   0   6  14        4.30        7.95     20.35 o
   1   6  14        4.99       11.41     31.56 o
  -9   7  14        1.10        0.15     20.20 o
  -8   7  14        5.85        3.15     18.94 o
  -7   7  14        7.23       11.60     19.43 o
  -6   7  14        0.36       -1.03     17.33 o
  -5   7  14        9.72        7.18     17.03 o
  -4   7  14        9.77       13.49     18.99 o
  -3   7  14        1.55        4.10     18.55 o
  -2   7  14       63.10       63.75     21.63 o
  -1   7  14       40.39       38.96     21.75 o
   0   7  14       12.15        8.46     21.29 o
   1   7  14       12.07       21.91     32.10 o
  -7   8  14       22.71       34.50     20.79 o
  -6   8  14        0.06       -1.25     19.49 o
  -5   8  14        9.78       12.31     19.41 o
  -4   8  14        5.65        7.65     19.97 o
  -3   8  14        3.05        5.60     18.88 o
  -2   8  14        9.83       15.19     20.79 o
 -10   1  15        8.54        4.55     31.56 o
  -9   1  15       18.83       35.68     20.85 o
  -8   1  15       31.51       19.65     19.91 o
  -7   1  15        2.51        3.10     17.78 o
  -6   1  15        7.12        1.91     18.58 o
  -5   1  15       17.01       16.37     17.44 o
  -4   1  15        3.00        1.39     18.02 o
  -3   1  15       34.38       52.92     28.46 o
 -10   2  15        0.72        0.61     28.10 o
  -9   2  15        0.23        0.53     19.35 o
  -8   2  15        4.94       -0.25     18.14 o
  -7   2  15        4.09        6.11     16.86 o
  -6   2  15        3.11        3.21     17.30 o
  -5   2  15       10.29       13.05     17.50 o
  -4   2  15        0.03        5.52     23.30 o
  -3   2  15       19.92       14.56     24.03 o
  -2   2  15       10.35       13.78     27.61 o
   0   2  15        2.05       -5.95     27.55 o
   1   2  15        1.61       -0.91     30.16 o
  -9   3  15       26.97       28.51     22.25 o
  -8   3  15        1.09       -3.76     19.75 o
  -7   3  15       27.21       32.11     15.54 o
  -6   3  15        0.76        5.85     15.02 o
  -5   3  15        0.05        5.15     16.81 o
  -4   3  15        0.43       -0.80     16.46 o
  -3   3  15       13.08       14.69     17.64 o
  -2   3  15        0.93       -2.35     18.68 o
  -1   3  15        1.07       -1.68     19.15 o
   0   3  15        0.98       -0.55     28.52 o
   1   3  15        1.10        5.64     31.56 o
 -10   4  15        9.34       10.01     29.92 o
  -9   4  15        1.89       -2.66     20.06 o
  -8   4  15       23.58       12.60     15.76 o
  -7   4  15       48.92       70.71     16.66 o
  -6   4  15        4.72        3.20     18.92 o
  -5   4  15        0.00        0.17     17.40 o
  -4   4  15       10.42        9.98     18.79 o
  -3   4  15        0.00        4.37     18.60 o
  -2   4  15        5.92        2.04     19.15 o
  -1   4  15        0.72        2.45     19.86 o
   0   4  15       17.72       29.17     22.43 o
  -9   5  15        5.20        0.42     19.40 o
  -8   5  15        1.90        3.19     16.66 o
  -7   5  15        3.99        6.22     19.79 o
  -6   5  15        1.40        2.14     18.59 o
  -5   5  15       22.23       24.31     20.12 o
  -4   5  15       10.73       11.11     17.48 o
  -3   5  15        1.89        5.03     17.44 o
  -2   5  15        2.95        2.66     18.88 o
  -1   5  15        3.04        1.20     20.83 o
   0   5  15        1.85        2.79     32.16 o
  -9   6  15        2.30       -2.37     31.74 o
  -8   6  15       39.94       46.85     31.44 o
  -7   6  15       11.00       17.66     28.58 o
  -6   6  15       12.58       20.72     21.39 o
  -5   6  15        0.16        0.10     19.83 o
  -4   6  15        0.56        3.66     18.90 o
  -3   6  15       14.37       22.86     20.07 o
  -2   6  15        0.06       -0.72     19.56 o
  -1   6  15        5.72       12.38     29.01 o
  -6   7  15        2.25        1.09     30.04 o
  -5   7  15        0.47       -0.49     25.25 o
  -4   7  15        5.96       22.03     30.04 o
  -3   7  15        0.45       -1.21     29.07 o
  -8   0  16       48.51       77.19     35.80 o
  -7   0  16       39.15       33.32     32.53 o
  -6   0  16       20.13       29.68     27.85 o
  -5   0  16        9.96        9.83     28.95 o
  -4   0  16        0.53        2.49     29.55 o
  -8   1  16       22.31       29.08     22.09 o
  -7   1  16        4.16        2.03     19.91 o
  -6   1  16        6.85        8.40     21.00 o
  -5   1  16       18.33       22.46     20.39 o
  -4   1  16        1.70        5.16     28.70 o
  -8   2  16        6.76       10.74     31.74 o
  -7   2  16        8.53        2.93     21.43 o
  -6   2  16        4.55        2.05     19.85 o
  -5   2  16        0.59        0.36     29.31 o
  -4   2  16        3.13       -3.64     29.19 o
  -3   2  16       10.73       23.12     31.07 o
  -8   3  16        5.53        2.18     28.52 o
  -7   3  16        0.35        1.02     22.25 o
  -6   3  16        0.12       -5.04     26.82 o
  -5   3  16        3.30       11.77     30.16 o
  -4   3  16        5.90        3.22     30.46 o
  -3   3  16       57.48       70.58     34.77 o
  -2   3  16        8.94       12.38     32.71 o
  -8   4  16        8.57       13.41     32.22 o
  -7   4  16        1.40       -1.46     29.43 o
  -6   4  16        0.07       -5.04     28.40 o
  -5   4  16        0.83       -2.71     19.29 o
  -4   4  16        0.21       -0.97     19.93 o
  -3   4  16        3.11       -1.75     21.60 o
  -2   4  16        5.14       11.11     21.32 o
  -7   5  16        3.88        0.55     28.22 o
  -6   5  16        0.32        3.03     26.88 o
  -5   5  16        6.20        9.04     30.46 o
  -4   5  16        9.86       16.39     31.25 o
  -3   5  16       27.64        8.56     27.85 o
 
